# Supplementary material for: Stability of Multi-Parametric Prostate MRI Radiomic Features to Variations in Segmentation
Source: J Pers Med. 2023 Jul 22;13(7):1172. doi: 10.3390/jpm13071172 (PMC10381192; doi:10.3390/jpm13071172)
Supplement: Supplementary file 1 [file jpm-13-01172-s001.zip]

Archive with 99 entries (91 files):
- heatmaps/adc/in_plane_random.png
- heatmaps/adc/in_plane_systematic.png
- heatmaps/adc/inout_plane_random.png
- heatmaps/adc/inout_plane_systematic.png
- heatmaps/adc/out_plane.png
- heatmaps/sub_win/in_plane_random.png
- heatmaps/sub_win/in_plane_systematic.png
- heatmaps/sub_win/inout_plane_random.png
- heatmaps/sub_win/inout_plane_systematic.png
- heatmaps/sub_win/out_plane.png
- heatmaps/sub_wout/in_plane_random.png
- heatmaps/sub_wout/in_plane_systematic.png
- heatmaps/sub_wout/inout_plane_random.png
- heatmaps/sub_wout/inout_plane_systematic.png
- heatmaps/sub_wout/out_plane.png
- heatmaps/t2w/in_plane_random.png
- heatmaps/t2w/in_plane_systematic.png
- heatmaps/t2w/inout_plane_random.png
- heatmaps/t2w/inout_plane_systematic.png
- heatmaps/t2w/out_plane.png
- histplots/in_plane_random.png
- histplots/in_plane_systematic.png
- histplots/inout_plane_random.png
- histplots/inout_plane_systematic.png
- histplots/out_plane.png
- overlap_plots/adc/
- overlap_plots/adc/in_plane_random.png
- overlap_plots/adc/in_plane_systematic.png
- overlap_plots/adc/inout_plane_random.png
- overlap_plots/adc/inout_plane_systematic.png
- overlap_plots/adc/out_plane.png
- overlap_plots/sub_win/
- overlap_plots/sub_win/in_plane_random.png
- overlap_plots/sub_win/in_plane_systematic.png
- overlap_plots/sub_win/inout_plane_random.png
- overlap_plots/sub_win/inout_plane_systematic.png
- overlap_plots/sub_win/out_plane.png
- overlap_plots/sub_wout/
- overlap_plots/sub_wout/in_plane_random.png
- overlap_plots/sub_wout/in_plane_systematic.png
- overlap_plots/sub_wout/inout_plane_random.png
- overlap_plots/sub_wout/inout_plane_systematic.png
- overlap_plots/sub_wout/out_plane.png
- overlap_plots/t2w/
- overlap_plots/t2w/in_plane_random.png
- overlap_plots/t2w/in_plane_systematic.png
- overlap_plots/t2w/inout_plane_random.png
- overlap_plots/t2w/inout_plane_systematic.png
- overlap_plots/t2w/out_plane.png
- plots/adc/
- plots/adc/in_plane_random_external.png
- plots/adc/in_plane_random_internal.png
- plots/adc/in_plane_systematic_external.png
- plots/adc/in_plane_systematic_internal.png
- plots/adc/inout_plane_random_external.png
- plots/adc/inout_plane_random_internal.png
- plots/adc/inout_plane_systematic_external.png
- plots/adc/inout_plane_systematic_internal.png
- plots/adc/out_plane_external.png
- plots/adc/out_plane_internal.png
- plots/sub_win/
- plots/sub_win/in_plane_random_external.png
- plots/sub_win/in_plane_random_internal.png
- plots/sub_win/in_plane_systematic_external.png
- plots/sub_win/in_plane_systematic_internal.png
- plots/sub_win/inout_plane_random_external.png
- plots/sub_win/inout_plane_random_internal.png
- plots/sub_win/inout_plane_systematic_external.png
- plots/sub_win/inout_plane_systematic_internal.png
- plots/sub_win/out_plane_external.png
- plots/sub_win/out_plane_internal.png
- plots/sub_wout/
- plots/sub_wout/in_plane_random_external.png
- plots/sub_wout/in_plane_random_internal.png
- plots/sub_wout/in_plane_systematic_external.png
- plots/sub_wout/in_plane_systematic_internal.png
- plots/sub_wout/inout_plane_random_external.png
- plots/sub_wout/inout_plane_random_internal.png
- plots/sub_wout/inout_plane_systematic_external.png
- plots/sub_wout/inout_plane_systematic_internal.png
- plots/sub_wout/out_plane_external.png
- plots/sub_wout/out_plane_internal.png
- plots/t2w/
- plots/t2w/in_plane_random_external.png
- plots/t2w/in_plane_random_internal.png
- plots/t2w/in_plane_systematic_external.png
- plots/t2w/in_plane_systematic_internal.png
- plots/t2w/inout_plane_random_external.png
- plots/t2w/inout_plane_random_internal.png
- plots/t2w/inout_plane_systematic_external.png
- plots/t2w/inout_plane_systematic_internal.png
- plots/t2w/out_plane_external.png
- plots/t2w/out_plane_internal.png
- robust_features/in_plane_random.csv
- robust_features/in_plane_systematic.csv
- robust_features/inout_plane_random.csv
- robust_features/inout_plane_systematic.csv
- robust_features/out_plane.csv
- Supplementary Material.pdf
