# Supplementary material for: Stability of Multi-Parametric Prostate MRI Radiomic Features to Variations in Segmentation
Source: J Pers Med. 2023 Jul 22;13(7):1172. doi: 10.3390/jpm13071172 (PMC10381192; doi:10.3390/jpm13071172)
Supplement: Supplementary file 1 [file jpm-13-01172-s001.zip › robust_features/out_plane.csv]

sequence	feat_family	feature	filter
t2w	firstorder	10Percentile	['exponential', 'log-sigma-2-0-mm-3D', 'log-sigma-3-0-mm-3D', 'log-sigma-4-0-mm-3D', 'log-sigma-5-0-mm-3D', 'logarithm', 'original', 'square', 'squareroot', 'wavelet-HHH', 'wavelet-HHL', 'wavelet-HLH', 'wavelet-HLL', 'wavelet-LHH', 'wavelet-LHL', 'wavelet-LLH', 'wavelet-LLL']
t2w	firstorder	90Percentile	['exponential', 'log-sigma-2-0-mm-3D', 'log-sigma-3-0-mm-3D', 'log-sigma-4-0-mm-3D', 'log-sigma-5-0-mm-3D', 'logarithm', 'original', 'square', 'squareroot', 'wavelet-HHH', 'wavelet-HHL', 'wavelet-HLH', 'wavelet-HLL', 'wavelet-LHH', 'wavelet-LHL', 'wavelet-LLH', 'wavelet-LLL']
t2w	firstorder	Energy	['exponential', 'log-sigma-2-0-mm-3D', 'log-sigma-3-0-mm-3D', 'log-sigma-4-0-mm-3D', 'log-sigma-5-0-mm-3D', 'logarithm', 'original', 'square', 'squareroot', 'wavelet-HHH', 'wavelet-HHL', 'wavelet-HLH', 'wavelet-HLL', 'wavelet-LHH', 'wavelet-LHL', 'wavelet-LLH', 'wavelet-LLL']
t2w	firstorder	Entropy	['exponential', 'log-sigma-2-0-mm-3D', 'log-sigma-3-0-mm-3D', 'log-sigma-4-0-mm-3D', 'log-sigma-5-0-mm-3D', 'logarithm', 'original', 'square', 'squareroot', 'wavelet-HHH', 'wavelet-HHL', 'wavelet-HLH', 'wavelet-HLL', 'wavelet-LHH', 'wavelet-LHL', 'wavelet-LLH', 'wavelet-LLL']
t2w	firstorder	InterquartileRange	['exponential', 'log-sigma-2-0-mm-3D', 'log-sigma-3-0-mm-3D', 'log-sigma-4-0-mm-3D', 'log-sigma-5-0-mm-3D', 'logarithm', 'original', 'square', 'squareroot', 'wavelet-HHH', 'wavelet-HHL', 'wavelet-HLH', 'wavelet-HLL', 'wavelet-LHH', 'wavelet-LHL', 'wavelet-LLH', 'wavelet-LLL']
t2w	firstorder	Kurtosis	['exponential', 'log-sigma-2-0-mm-3D', 'log-sigma-3-0-mm-3D', 'log-sigma-4-0-mm-3D', 'log-sigma-5-0-mm-3D', 'logarithm', 'original', 'square', 'squareroot', 'wavelet-HHH', 'wavelet-HHL', 'wavelet-HLH', 'wavelet-HLL', 'wavelet-LHH', 'wavelet-LHL', 'wavelet-LLL']
t2w	firstorder	Maximum	['log-sigma-2-0-mm-3D', 'log-sigma-3-0-mm-3D', 'log-sigma-4-0-mm-3D', 'log-sigma-5-0-mm-3D', 'wavelet-HHH', 'wavelet-HHL', 'wavelet-HLH', 'wavelet-HLL', 'wavelet-LHH', 'wavelet-LHL', 'wavelet-LLH', 'wavelet-LLL']
t2w	firstorder	Mean	['log-sigma-2-0-mm-3D', 'log-sigma-3-0-mm-3D', 'log-sigma-4-0-mm-3D', 'log-sigma-5-0-mm-3D', 'wavelet-HHH', 'wavelet-HHL', 'wavelet-HLL', 'wavelet-LHL']
t2w	firstorder	MeanAbsoluteDeviation	['exponential', 'log-sigma-2-0-mm-3D', 'log-sigma-3-0-mm-3D', 'log-sigma-4-0-mm-3D', 'log-sigma-5-0-mm-3D', 'logarithm', 'original', 'square', 'squareroot', 'wavelet-HHH', 'wavelet-HHL', 'wavelet-HLH', 'wavelet-HLL', 'wavelet-LHH', 'wavelet-LHL', 'wavelet-LLH', 'wavelet-LLL']
t2w	firstorder	Median	['exponential', 'log-sigma-2-0-mm-3D', 'log-sigma-3-0-mm-3D', 'log-sigma-4-0-mm-3D', 'log-sigma-5-0-mm-3D', 'logarithm', 'original', 'square', 'squareroot', 'wavelet-HHH', 'wavelet-HHL', 'wavelet-HLL', 'wavelet-LHL', 'wavelet-LLL']
t2w	firstorder	Minimum	['exponential', 'log-sigma-3-0-mm-3D', 'log-sigma-4-0-mm-3D', 'log-sigma-5-0-mm-3D', 'logarithm', 'original', 'square', 'squareroot', 'wavelet-HHH', 'wavelet-HHL', 'wavelet-HLL', 'wavelet-LHH', 'wavelet-LHL', 'wavelet-LLH', 'wavelet-LLL']
t2w	firstorder	Range	['exponential', 'log-sigma-2-0-mm-3D', 'log-sigma-3-0-mm-3D', 'log-sigma-4-0-mm-3D', 'log-sigma-5-0-mm-3D', 'logarithm', 'original', 'square', 'squareroot', 'wavelet-HHH', 'wavelet-HHL', 'wavelet-HLH', 'wavelet-HLL', 'wavelet-LHH', 'wavelet-LHL', 'wavelet-LLH', 'wavelet-LLL']
t2w	firstorder	RobustMeanAbsoluteDeviation	['exponential', 'log-sigma-2-0-mm-3D', 'log-sigma-3-0-mm-3D', 'log-sigma-4-0-mm-3D', 'log-sigma-5-0-mm-3D', 'logarithm', 'original', 'square', 'squareroot', 'wavelet-HHH', 'wavelet-HHL', 'wavelet-HLH', 'wavelet-HLL', 'wavelet-LHH', 'wavelet-LHL', 'wavelet-LLH', 'wavelet-LLL']
t2w	firstorder	RootMeanSquared	['exponential', 'log-sigma-2-0-mm-3D', 'log-sigma-3-0-mm-3D', 'log-sigma-4-0-mm-3D', 'log-sigma-5-0-mm-3D', 'wavelet-HHH', 'wavelet-HHL', 'wavelet-HLH', 'wavelet-HLL', 'wavelet-LHH', 'wavelet-LHL', 'wavelet-LLH']
t2w	firstorder	Skewness	['exponential', 'log-sigma-2-0-mm-3D', 'log-sigma-3-0-mm-3D', 'log-sigma-4-0-mm-3D', 'log-sigma-5-0-mm-3D', 'logarithm', 'original', 'square', 'squareroot', 'wavelet-HHH', 'wavelet-HHL', 'wavelet-HLH', 'wavelet-HLL', 'wavelet-LHH', 'wavelet-LHL', 'wavelet-LLL']
t2w	firstorder	TotalEnergy	['exponential', 'log-sigma-2-0-mm-3D', 'log-sigma-3-0-mm-3D', 'log-sigma-4-0-mm-3D', 'log-sigma-5-0-mm-3D', 'logarithm', 'original', 'square', 'squareroot', 'wavelet-HHH', 'wavelet-HHL', 'wavelet-HLH', 'wavelet-HLL', 'wavelet-LHH', 'wavelet-LHL', 'wavelet-LLH', 'wavelet-LLL']
t2w	firstorder	Uniformity	['exponential', 'log-sigma-2-0-mm-3D', 'log-sigma-3-0-mm-3D', 'log-sigma-4-0-mm-3D', 'log-sigma-5-0-mm-3D', 'logarithm', 'original', 'square', 'squareroot', 'wavelet-HHH', 'wavelet-HHL', 'wavelet-HLH', 'wavelet-HLL', 'wavelet-LHH', 'wavelet-LHL', 'wavelet-LLH', 'wavelet-LLL']
t2w	firstorder	Variance	['exponential', 'log-sigma-2-0-mm-3D', 'log-sigma-3-0-mm-3D', 'log-sigma-4-0-mm-3D', 'log-sigma-5-0-mm-3D', 'logarithm', 'original', 'square', 'squareroot', 'wavelet-HHH', 'wavelet-HHL', 'wavelet-HLH', 'wavelet-HLL', 'wavelet-LHH', 'wavelet-LHL', 'wavelet-LLH', 'wavelet-LLL']
t2w	glcm	Autocorrelation	['exponential', 'log-sigma-3-0-mm-3D', 'log-sigma-4-0-mm-3D', 'log-sigma-5-0-mm-3D', 'logarithm', 'original', 'square', 'squareroot', 'wavelet-HHH', 'wavelet-HHL', 'wavelet-HLH', 'wavelet-HLL', 'wavelet-LHH', 'wavelet-LHL', 'wavelet-LLL']
t2w	glcm	ClusterProminence	['exponential', 'log-sigma-2-0-mm-3D', 'log-sigma-3-0-mm-3D', 'log-sigma-4-0-mm-3D', 'log-sigma-5-0-mm-3D', 'logarithm', 'original', 'square', 'squareroot', 'wavelet-HHH', 'wavelet-HHL', 'wavelet-HLH', 'wavelet-HLL', 'wavelet-LHH', 'wavelet-LHL', 'wavelet-LLL']
t2w	glcm	ClusterShade	['exponential', 'log-sigma-2-0-mm-3D', 'log-sigma-3-0-mm-3D', 'log-sigma-4-0-mm-3D', 'log-sigma-5-0-mm-3D', 'logarithm', 'original', 'square', 'squareroot', 'wavelet-HHH', 'wavelet-HHL', 'wavelet-HLH', 'wavelet-HLL', 'wavelet-LHH', 'wavelet-LHL', 'wavelet-LLL']
t2w	glcm	ClusterTendency	['exponential', 'log-sigma-2-0-mm-3D', 'log-sigma-3-0-mm-3D', 'log-sigma-4-0-mm-3D', 'log-sigma-5-0-mm-3D', 'logarithm', 'original', 'square', 'squareroot', 'wavelet-HHH', 'wavelet-HHL', 'wavelet-HLH', 'wavelet-HLL', 'wavelet-LHH', 'wavelet-LHL', 'wavelet-LLH', 'wavelet-LLL']
t2w	glcm	Contrast	['exponential', 'log-sigma-2-0-mm-3D', 'log-sigma-3-0-mm-3D', 'log-sigma-4-0-mm-3D', 'log-sigma-5-0-mm-3D', 'logarithm', 'original', 'square', 'squareroot', 'wavelet-HHH', 'wavelet-HHL', 'wavelet-HLH', 'wavelet-HLL', 'wavelet-LHH', 'wavelet-LHL', 'wavelet-LLH', 'wavelet-LLL']
t2w	glcm	Correlation	['exponential', 'log-sigma-2-0-mm-3D', 'log-sigma-3-0-mm-3D', 'log-sigma-4-0-mm-3D', 'log-sigma-5-0-mm-3D', 'logarithm', 'original', 'square', 'squareroot', 'wavelet-HHL', 'wavelet-HLL', 'wavelet-LHL', 'wavelet-LLL']
t2w	glcm	DifferenceAverage	['exponential', 'log-sigma-2-0-mm-3D', 'log-sigma-3-0-mm-3D', 'log-sigma-4-0-mm-3D', 'log-sigma-5-0-mm-3D', 'logarithm', 'original', 'square', 'squareroot', 'wavelet-HHH', 'wavelet-HHL', 'wavelet-HLH', 'wavelet-HLL', 'wavelet-LHH', 'wavelet-LHL', 'wavelet-LLH', 'wavelet-LLL']
t2w	glcm	DifferenceEntropy	['exponential', 'log-sigma-2-0-mm-3D', 'log-sigma-3-0-mm-3D', 'log-sigma-4-0-mm-3D', 'log-sigma-5-0-mm-3D', 'logarithm', 'original', 'square', 'squareroot', 'wavelet-HHH', 'wavelet-HHL', 'wavelet-HLH', 'wavelet-HLL', 'wavelet-LHH', 'wavelet-LHL', 'wavelet-LLH', 'wavelet-LLL']
t2w	glcm	DifferenceVariance	['exponential', 'log-sigma-2-0-mm-3D', 'log-sigma-3-0-mm-3D', 'log-sigma-4-0-mm-3D', 'log-sigma-5-0-mm-3D', 'logarithm', 'original', 'square', 'squareroot', 'wavelet-HHH', 'wavelet-HHL', 'wavelet-HLH', 'wavelet-HLL', 'wavelet-LHH', 'wavelet-LHL', 'wavelet-LLH', 'wavelet-LLL']
t2w	glcm	Id	['exponential', 'log-sigma-2-0-mm-3D', 'log-sigma-3-0-mm-3D', 'log-sigma-4-0-mm-3D', 'log-sigma-5-0-mm-3D', 'logarithm', 'original', 'square', 'squareroot', 'wavelet-HHH', 'wavelet-HHL', 'wavelet-HLH', 'wavelet-HLL', 'wavelet-LHH', 'wavelet-LHL', 'wavelet-LLH', 'wavelet-LLL']
t2w	glcm	Idm	['exponential', 'log-sigma-2-0-mm-3D', 'log-sigma-3-0-mm-3D', 'log-sigma-4-0-mm-3D', 'log-sigma-5-0-mm-3D', 'logarithm', 'original', 'square', 'squareroot', 'wavelet-HHH', 'wavelet-HHL', 'wavelet-HLH', 'wavelet-HLL', 'wavelet-LHH', 'wavelet-LHL', 'wavelet-LLH', 'wavelet-LLL']
t2w	glcm	Idmn	['exponential', 'log-sigma-2-0-mm-3D', 'log-sigma-3-0-mm-3D', 'log-sigma-4-0-mm-3D', 'log-sigma-5-0-mm-3D', 'logarithm', 'original', 'square', 'squareroot', 'wavelet-HHH', 'wavelet-HHL', 'wavelet-HLH', 'wavelet-HLL', 'wavelet-LHH', 'wavelet-LHL', 'wavelet-LLH', 'wavelet-LLL']
t2w	glcm	Idn	['exponential', 'log-sigma-2-0-mm-3D', 'log-sigma-3-0-mm-3D', 'log-sigma-4-0-mm-3D', 'log-sigma-5-0-mm-3D', 'logarithm', 'original', 'square', 'squareroot', 'wavelet-HHH', 'wavelet-HHL', 'wavelet-HLH', 'wavelet-HLL', 'wavelet-LHH', 'wavelet-LHL', 'wavelet-LLH', 'wavelet-LLL']
t2w	glcm	Imc1	['exponential', 'log-sigma-2-0-mm-3D', 'log-sigma-3-0-mm-3D', 'log-sigma-4-0-mm-3D', 'log-sigma-5-0-mm-3D', 'logarithm', 'original', 'square', 'squareroot', 'wavelet-HHH', 'wavelet-HHL', 'wavelet-HLH', 'wavelet-HLL', 'wavelet-LHH', 'wavelet-LHL', 'wavelet-LLH', 'wavelet-LLL']
t2w	glcm	Imc2	['exponential', 'log-sigma-2-0-mm-3D', 'log-sigma-3-0-mm-3D', 'log-sigma-4-0-mm-3D', 'log-sigma-5-0-mm-3D', 'logarithm', 'original', 'square', 'squareroot', 'wavelet-HHH', 'wavelet-HHL', 'wavelet-HLH', 'wavelet-HLL', 'wavelet-LHH', 'wavelet-LHL', 'wavelet-LLH', 'wavelet-LLL']
t2w	glcm	InverseVariance	['exponential', 'log-sigma-2-0-mm-3D', 'log-sigma-3-0-mm-3D', 'log-sigma-4-0-mm-3D', 'log-sigma-5-0-mm-3D', 'logarithm', 'original', 'square', 'squareroot', 'wavelet-HHH', 'wavelet-HHL', 'wavelet-HLH', 'wavelet-HLL', 'wavelet-LHH', 'wavelet-LHL', 'wavelet-LLH', 'wavelet-LLL']
t2w	glcm	JointAverage	['log-sigma-3-0-mm-3D', 'log-sigma-4-0-mm-3D', 'log-sigma-5-0-mm-3D', 'logarithm', 'original', 'square', 'squareroot', 'wavelet-HHH', 'wavelet-HHL', 'wavelet-HLH', 'wavelet-HLL', 'wavelet-LHH', 'wavelet-LHL', 'wavelet-LLH', 'wavelet-LLL']
t2w	glcm	JointEnergy	['exponential', 'log-sigma-2-0-mm-3D', 'log-sigma-3-0-mm-3D', 'log-sigma-4-0-mm-3D', 'log-sigma-5-0-mm-3D', 'logarithm', 'original', 'square', 'squareroot', 'wavelet-HHH', 'wavelet-HHL', 'wavelet-HLH', 'wavelet-HLL', 'wavelet-LHH', 'wavelet-LHL', 'wavelet-LLH', 'wavelet-LLL']
t2w	glcm	JointEntropy	['exponential', 'log-sigma-2-0-mm-3D', 'log-sigma-3-0-mm-3D', 'log-sigma-4-0-mm-3D', 'log-sigma-5-0-mm-3D', 'logarithm', 'original', 'square', 'squareroot', 'wavelet-HHH', 'wavelet-HHL', 'wavelet-HLH', 'wavelet-HLL', 'wavelet-LHH', 'wavelet-LHL', 'wavelet-LLH', 'wavelet-LLL']
t2w	glcm	MaximumProbability	['exponential', 'log-sigma-2-0-mm-3D', 'log-sigma-3-0-mm-3D', 'log-sigma-4-0-mm-3D', 'log-sigma-5-0-mm-3D', 'logarithm', 'original', 'square', 'squareroot', 'wavelet-HHH', 'wavelet-HHL', 'wavelet-HLH', 'wavelet-HLL', 'wavelet-LHH', 'wavelet-LHL', 'wavelet-LLH', 'wavelet-LLL']
t2w	glcm	SumEntropy	['exponential', 'log-sigma-2-0-mm-3D', 'log-sigma-3-0-mm-3D', 'log-sigma-4-0-mm-3D', 'log-sigma-5-0-mm-3D', 'logarithm', 'original', 'square', 'squareroot', 'wavelet-HHH', 'wavelet-HHL', 'wavelet-HLH', 'wavelet-HLL', 'wavelet-LHH', 'wavelet-LHL', 'wavelet-LLH', 'wavelet-LLL']
t2w	glcm	SumSquares	['exponential', 'log-sigma-2-0-mm-3D', 'log-sigma-3-0-mm-3D', 'log-sigma-4-0-mm-3D', 'log-sigma-5-0-mm-3D', 'logarithm', 'original', 'square', 'squareroot', 'wavelet-HHH', 'wavelet-HHL', 'wavelet-HLH', 'wavelet-HLL', 'wavelet-LHH', 'wavelet-LHL', 'wavelet-LLH', 'wavelet-LLL']
t2w	glrlm	GrayLevelNonUniformity	['exponential', 'log-sigma-2-0-mm-3D', 'log-sigma-3-0-mm-3D', 'log-sigma-4-0-mm-3D', 'log-sigma-5-0-mm-3D', 'logarithm', 'original', 'square', 'squareroot', 'wavelet-HHH', 'wavelet-HHL', 'wavelet-HLH', 'wavelet-HLL', 'wavelet-LHH', 'wavelet-LHL', 'wavelet-LLH', 'wavelet-LLL']
t2w	glrlm	GrayLevelNonUniformityNormalized	['exponential', 'log-sigma-2-0-mm-3D', 'log-sigma-3-0-mm-3D', 'log-sigma-4-0-mm-3D', 'log-sigma-5-0-mm-3D', 'logarithm', 'original', 'square', 'squareroot', 'wavelet-HHH', 'wavelet-HHL', 'wavelet-HLH', 'wavelet-HLL', 'wavelet-LHH', 'wavelet-LHL', 'wavelet-LLH', 'wavelet-LLL']
t2w	glrlm	GrayLevelVariance	['exponential', 'log-sigma-2-0-mm-3D', 'log-sigma-3-0-mm-3D', 'log-sigma-4-0-mm-3D', 'log-sigma-5-0-mm-3D', 'logarithm', 'original', 'square', 'squareroot', 'wavelet-HHH', 'wavelet-HHL', 'wavelet-HLH', 'wavelet-HLL', 'wavelet-LHH', 'wavelet-LHL', 'wavelet-LLH', 'wavelet-LLL']
t2w	glrlm	HighGrayLevelRunEmphasis	['exponential', 'log-sigma-3-0-mm-3D', 'log-sigma-4-0-mm-3D', 'log-sigma-5-0-mm-3D', 'logarithm', 'original', 'square', 'squareroot', 'wavelet-HHH', 'wavelet-HHL', 'wavelet-HLH', 'wavelet-HLL', 'wavelet-LHH', 'wavelet-LHL', 'wavelet-LLL']
t2w	glrlm	LongRunEmphasis	['exponential', 'log-sigma-2-0-mm-3D', 'log-sigma-3-0-mm-3D', 'log-sigma-4-0-mm-3D', 'log-sigma-5-0-mm-3D', 'logarithm', 'original', 'square', 'squareroot', 'wavelet-HHH', 'wavelet-HHL', 'wavelet-HLH', 'wavelet-HLL', 'wavelet-LHH', 'wavelet-LHL', 'wavelet-LLH', 'wavelet-LLL']
t2w	glrlm	LongRunHighGrayLevelEmphasis	['exponential', 'log-sigma-2-0-mm-3D', 'log-sigma-3-0-mm-3D', 'log-sigma-4-0-mm-3D', 'log-sigma-5-0-mm-3D', 'logarithm', 'original', 'square', 'squareroot', 'wavelet-HHH', 'wavelet-HHL', 'wavelet-HLH', 'wavelet-HLL', 'wavelet-LHH', 'wavelet-LHL', 'wavelet-LLL']
t2w	glrlm	LongRunLowGrayLevelEmphasis	['exponential', 'log-sigma-3-0-mm-3D', 'log-sigma-4-0-mm-3D', 'log-sigma-5-0-mm-3D', 'logarithm', 'original', 'square', 'squareroot', 'wavelet-HHH', 'wavelet-HHL', 'wavelet-HLH', 'wavelet-HLL', 'wavelet-LHH', 'wavelet-LHL', 'wavelet-LLH', 'wavelet-LLL']
t2w	glrlm	LowGrayLevelRunEmphasis	['exponential', 'log-sigma-3-0-mm-3D', 'log-sigma-4-0-mm-3D', 'log-sigma-5-0-mm-3D', 'logarithm', 'original', 'square', 'squareroot', 'wavelet-HHH', 'wavelet-HHL', 'wavelet-HLH', 'wavelet-HLL', 'wavelet-LHH', 'wavelet-LHL', 'wavelet-LLH', 'wavelet-LLL']
t2w	glrlm	RunEntropy	['exponential', 'log-sigma-2-0-mm-3D', 'log-sigma-3-0-mm-3D', 'log-sigma-4-0-mm-3D', 'log-sigma-5-0-mm-3D', 'logarithm', 'original', 'square', 'squareroot', 'wavelet-HHH', 'wavelet-HHL', 'wavelet-HLH', 'wavelet-HLL', 'wavelet-LHH', 'wavelet-LHL', 'wavelet-LLH', 'wavelet-LLL']
t2w	glrlm	RunLengthNonUniformity	['exponential', 'log-sigma-2-0-mm-3D', 'log-sigma-3-0-mm-3D', 'log-sigma-4-0-mm-3D', 'log-sigma-5-0-mm-3D', 'logarithm', 'original', 'square', 'squareroot', 'wavelet-HHH', 'wavelet-HHL', 'wavelet-HLH', 'wavelet-HLL', 'wavelet-LHH', 'wavelet-LHL', 'wavelet-LLH', 'wavelet-LLL']
t2w	glrlm	RunLengthNonUniformityNormalized	['exponential', 'log-sigma-2-0-mm-3D', 'log-sigma-3-0-mm-3D', 'log-sigma-4-0-mm-3D', 'log-sigma-5-0-mm-3D', 'logarithm', 'original', 'square', 'squareroot', 'wavelet-HHH', 'wavelet-HHL', 'wavelet-HLH', 'wavelet-HLL', 'wavelet-LHH', 'wavelet-LHL', 'wavelet-LLH', 'wavelet-LLL']
t2w	glrlm	RunPercentage	['exponential', 'log-sigma-2-0-mm-3D', 'log-sigma-3-0-mm-3D', 'log-sigma-4-0-mm-3D', 'log-sigma-5-0-mm-3D', 'logarithm', 'original', 'square', 'squareroot', 'wavelet-HHH', 'wavelet-HHL', 'wavelet-HLH', 'wavelet-HLL', 'wavelet-LHH', 'wavelet-LHL', 'wavelet-LLH', 'wavelet-LLL']
t2w	glrlm	RunVariance	['exponential', 'log-sigma-2-0-mm-3D', 'log-sigma-3-0-mm-3D', 'log-sigma-4-0-mm-3D', 'log-sigma-5-0-mm-3D', 'logarithm', 'original', 'square', 'squareroot', 'wavelet-HHH', 'wavelet-HHL', 'wavelet-HLH', 'wavelet-HLL', 'wavelet-LHH', 'wavelet-LHL', 'wavelet-LLH', 'wavelet-LLL']
t2w	glrlm	ShortRunEmphasis	['exponential', 'log-sigma-2-0-mm-3D', 'log-sigma-3-0-mm-3D', 'log-sigma-4-0-mm-3D', 'log-sigma-5-0-mm-3D', 'logarithm', 'original', 'square', 'squareroot', 'wavelet-HHH', 'wavelet-HHL', 'wavelet-HLH', 'wavelet-HLL', 'wavelet-LHH', 'wavelet-LHL', 'wavelet-LLH', 'wavelet-LLL']
t2w	glrlm	ShortRunHighGrayLevelEmphasis	['exponential', 'log-sigma-3-0-mm-3D', 'log-sigma-4-0-mm-3D', 'log-sigma-5-0-mm-3D', 'logarithm', 'original', 'square', 'squareroot', 'wavelet-HHH', 'wavelet-HHL', 'wavelet-HLH', 'wavelet-HLL', 'wavelet-LHH', 'wavelet-LHL', 'wavelet-LLL']
t2w	glrlm	ShortRunLowGrayLevelEmphasis	['exponential', 'log-sigma-3-0-mm-3D', 'log-sigma-4-0-mm-3D', 'log-sigma-5-0-mm-3D', 'logarithm', 'original', 'square', 'squareroot', 'wavelet-HHH', 'wavelet-HHL', 'wavelet-HLH', 'wavelet-HLL', 'wavelet-LHH', 'wavelet-LHL', 'wavelet-LLH', 'wavelet-LLL']
t2w	glszm	GrayLevelNonUniformity	['exponential', 'log-sigma-2-0-mm-3D', 'log-sigma-3-0-mm-3D', 'log-sigma-4-0-mm-3D', 'log-sigma-5-0-mm-3D', 'logarithm', 'original', 'square', 'squareroot', 'wavelet-HHH', 'wavelet-HHL', 'wavelet-HLH', 'wavelet-HLL', 'wavelet-LHH', 'wavelet-LHL', 'wavelet-LLH', 'wavelet-LLL']
t2w	glszm	GrayLevelNonUniformityNormalized	['exponential', 'log-sigma-2-0-mm-3D', 'log-sigma-3-0-mm-3D', 'log-sigma-4-0-mm-3D', 'log-sigma-5-0-mm-3D', 'logarithm', 'original', 'square', 'squareroot', 'wavelet-HHH', 'wavelet-HHL', 'wavelet-HLH', 'wavelet-HLL', 'wavelet-LHH', 'wavelet-LHL', 'wavelet-LLH', 'wavelet-LLL']
t2w	glszm	GrayLevelVariance	['exponential', 'log-sigma-2-0-mm-3D', 'log-sigma-3-0-mm-3D', 'log-sigma-4-0-mm-3D', 'log-sigma-5-0-mm-3D', 'logarithm', 'original', 'square', 'squareroot', 'wavelet-HHH', 'wavelet-HHL', 'wavelet-HLH', 'wavelet-HLL', 'wavelet-LHH', 'wavelet-LHL', 'wavelet-LLH', 'wavelet-LLL']
t2w	glszm	HighGrayLevelZoneEmphasis	['exponential', 'log-sigma-3-0-mm-3D', 'log-sigma-4-0-mm-3D', 'log-sigma-5-0-mm-3D', 'logarithm', 'original', 'square', 'squareroot', 'wavelet-HHH', 'wavelet-HHL', 'wavelet-HLH', 'wavelet-HLL', 'wavelet-LHH', 'wavelet-LHL', 'wavelet-LLL']
t2w	glszm	LargeAreaEmphasis	['exponential', 'log-sigma-2-0-mm-3D', 'log-sigma-3-0-mm-3D', 'log-sigma-4-0-mm-3D', 'log-sigma-5-0-mm-3D', 'logarithm', 'original', 'square', 'squareroot', 'wavelet-HHH', 'wavelet-HHL', 'wavelet-HLH', 'wavelet-HLL', 'wavelet-LHH', 'wavelet-LHL', 'wavelet-LLH', 'wavelet-LLL']
t2w	glszm	LargeAreaHighGrayLevelEmphasis	['exponential', 'log-sigma-2-0-mm-3D', 'log-sigma-3-0-mm-3D', 'log-sigma-4-0-mm-3D', 'log-sigma-5-0-mm-3D', 'logarithm', 'original', 'square', 'squareroot', 'wavelet-HHH', 'wavelet-HHL', 'wavelet-HLL', 'wavelet-LHH', 'wavelet-LHL', 'wavelet-LLL']
t2w	glszm	LargeAreaLowGrayLevelEmphasis	['exponential', 'log-sigma-2-0-mm-3D', 'log-sigma-3-0-mm-3D', 'log-sigma-4-0-mm-3D', 'log-sigma-5-0-mm-3D', 'logarithm', 'original', 'square', 'squareroot', 'wavelet-HHH', 'wavelet-HHL', 'wavelet-HLH', 'wavelet-HLL', 'wavelet-LHH', 'wavelet-LHL', 'wavelet-LLH', 'wavelet-LLL']
t2w	glszm	LowGrayLevelZoneEmphasis	['exponential', 'log-sigma-3-0-mm-3D', 'log-sigma-4-0-mm-3D', 'log-sigma-5-0-mm-3D', 'logarithm', 'original', 'square', 'squareroot', 'wavelet-HHH', 'wavelet-HHL', 'wavelet-HLH', 'wavelet-HLL', 'wavelet-LHL', 'wavelet-LLH', 'wavelet-LLL']
t2w	glszm	SizeZoneNonUniformity	['exponential', 'log-sigma-2-0-mm-3D', 'log-sigma-3-0-mm-3D', 'log-sigma-4-0-mm-3D', 'log-sigma-5-0-mm-3D', 'logarithm', 'original', 'square', 'squareroot', 'wavelet-HHH', 'wavelet-HHL', 'wavelet-HLH', 'wavelet-HLL', 'wavelet-LHH', 'wavelet-LHL', 'wavelet-LLH', 'wavelet-LLL']
t2w	glszm	SizeZoneNonUniformityNormalized	['log-sigma-2-0-mm-3D', 'log-sigma-3-0-mm-3D', 'log-sigma-4-0-mm-3D', 'log-sigma-5-0-mm-3D', 'wavelet-HHH', 'wavelet-HHL', 'wavelet-HLH', 'wavelet-HLL', 'wavelet-LHH', 'wavelet-LHL', 'wavelet-LLH', 'wavelet-LLL']
t2w	glszm	SmallAreaEmphasis	['log-sigma-2-0-mm-3D', 'log-sigma-3-0-mm-3D', 'log-sigma-4-0-mm-3D', 'log-sigma-5-0-mm-3D', 'wavelet-HHH', 'wavelet-HHL', 'wavelet-HLH', 'wavelet-HLL', 'wavelet-LHH', 'wavelet-LHL', 'wavelet-LLH', 'wavelet-LLL']
t2w	glszm	SmallAreaHighGrayLevelEmphasis	['exponential', 'log-sigma-3-0-mm-3D', 'log-sigma-4-0-mm-3D', 'log-sigma-5-0-mm-3D', 'wavelet-HHH', 'wavelet-HHL', 'wavelet-HLH', 'wavelet-HLL', 'wavelet-LHH', 'wavelet-LHL', 'wavelet-LLL']
t2w	glszm	SmallAreaLowGrayLevelEmphasis	['log-sigma-3-0-mm-3D', 'log-sigma-4-0-mm-3D', 'log-sigma-5-0-mm-3D', 'logarithm', 'original', 'square', 'squareroot', 'wavelet-HHH', 'wavelet-HHL', 'wavelet-HLH', 'wavelet-HLL', 'wavelet-LHL', 'wavelet-LLH', 'wavelet-LLL']
t2w	glszm	ZoneEntropy	['exponential', 'log-sigma-2-0-mm-3D', 'log-sigma-3-0-mm-3D', 'log-sigma-4-0-mm-3D', 'log-sigma-5-0-mm-3D', 'original', 'square', 'wavelet-HHH', 'wavelet-HHL', 'wavelet-HLH', 'wavelet-HLL', 'wavelet-LHH', 'wavelet-LHL', 'wavelet-LLH', 'wavelet-LLL']
t2w	glszm	ZonePercentage	['exponential', 'log-sigma-2-0-mm-3D', 'log-sigma-3-0-mm-3D', 'log-sigma-4-0-mm-3D', 'log-sigma-5-0-mm-3D', 'logarithm', 'original', 'square', 'squareroot', 'wavelet-HHH', 'wavelet-HHL', 'wavelet-HLH', 'wavelet-HLL', 'wavelet-LHH', 'wavelet-LHL', 'wavelet-LLH', 'wavelet-LLL']
t2w	glszm	ZoneVariance	['exponential', 'log-sigma-2-0-mm-3D', 'log-sigma-3-0-mm-3D', 'log-sigma-4-0-mm-3D', 'log-sigma-5-0-mm-3D', 'logarithm', 'original', 'square', 'squareroot', 'wavelet-HHH', 'wavelet-HHL', 'wavelet-HLH', 'wavelet-HLL', 'wavelet-LHH', 'wavelet-LHL', 'wavelet-LLH', 'wavelet-LLL']
adc	firstorder	10Percentile	['exponential', 'log-sigma-2-0-mm-3D', 'log-sigma-3-0-mm-3D', 'log-sigma-4-0-mm-3D', 'log-sigma-5-0-mm-3D', 'logarithm', 'original', 'square', 'squareroot', 'wavelet-HHH', 'wavelet-HHL', 'wavelet-HLH', 'wavelet-HLL', 'wavelet-LHH', 'wavelet-LHL', 'wavelet-LLH', 'wavelet-LLL']
adc	firstorder	90Percentile	['exponential', 'log-sigma-2-0-mm-3D', 'log-sigma-3-0-mm-3D', 'log-sigma-4-0-mm-3D', 'log-sigma-5-0-mm-3D', 'logarithm', 'original', 'square', 'squareroot', 'wavelet-HHH', 'wavelet-HHL', 'wavelet-HLH', 'wavelet-HLL', 'wavelet-LHH', 'wavelet-LHL', 'wavelet-LLH', 'wavelet-LLL']
adc	firstorder	Energy	['exponential', 'log-sigma-2-0-mm-3D', 'log-sigma-3-0-mm-3D', 'log-sigma-4-0-mm-3D', 'log-sigma-5-0-mm-3D', 'logarithm', 'original', 'square', 'squareroot', 'wavelet-HHH', 'wavelet-HHL', 'wavelet-HLH', 'wavelet-HLL', 'wavelet-LHH', 'wavelet-LHL', 'wavelet-LLH', 'wavelet-LLL']
adc	firstorder	Entropy	['exponential', 'log-sigma-2-0-mm-3D', 'log-sigma-3-0-mm-3D', 'log-sigma-4-0-mm-3D', 'log-sigma-5-0-mm-3D', 'logarithm', 'original', 'square', 'squareroot', 'wavelet-HHH', 'wavelet-HHL', 'wavelet-HLH', 'wavelet-HLL', 'wavelet-LHH', 'wavelet-LHL', 'wavelet-LLH', 'wavelet-LLL']
adc	firstorder	InterquartileRange	['exponential', 'log-sigma-2-0-mm-3D', 'log-sigma-3-0-mm-3D', 'log-sigma-4-0-mm-3D', 'log-sigma-5-0-mm-3D', 'logarithm', 'original', 'square', 'squareroot', 'wavelet-HHH', 'wavelet-HHL', 'wavelet-HLH', 'wavelet-HLL', 'wavelet-LHH', 'wavelet-LHL', 'wavelet-LLH', 'wavelet-LLL']
adc	firstorder	Kurtosis	['exponential', 'log-sigma-2-0-mm-3D', 'log-sigma-3-0-mm-3D', 'log-sigma-4-0-mm-3D', 'log-sigma-5-0-mm-3D', 'original', 'square', 'squareroot', 'wavelet-HHH', 'wavelet-HHL', 'wavelet-HLH', 'wavelet-HLL', 'wavelet-LHH', 'wavelet-LHL', 'wavelet-LLL']
adc	firstorder	Maximum	['exponential', 'log-sigma-2-0-mm-3D', 'log-sigma-3-0-mm-3D', 'log-sigma-4-0-mm-3D', 'log-sigma-5-0-mm-3D', 'logarithm', 'original', 'square', 'squareroot', 'wavelet-HHH', 'wavelet-HHL', 'wavelet-HLH', 'wavelet-LHH', 'wavelet-LLL']
adc	firstorder	Mean	['exponential', 'log-sigma-2-0-mm-3D', 'log-sigma-3-0-mm-3D', 'log-sigma-4-0-mm-3D', 'log-sigma-5-0-mm-3D', 'logarithm', 'original', 'square', 'squareroot', 'wavelet-HHH', 'wavelet-HHL', 'wavelet-HLH', 'wavelet-HLL', 'wavelet-LHL', 'wavelet-LLL']
adc	firstorder	MeanAbsoluteDeviation	['exponential', 'log-sigma-2-0-mm-3D', 'log-sigma-3-0-mm-3D', 'log-sigma-4-0-mm-3D', 'log-sigma-5-0-mm-3D', 'logarithm', 'original', 'square', 'squareroot', 'wavelet-HHH', 'wavelet-HHL', 'wavelet-HLH', 'wavelet-HLL', 'wavelet-LHH', 'wavelet-LHL', 'wavelet-LLH', 'wavelet-LLL']
adc	firstorder	Median	['exponential', 'log-sigma-2-0-mm-3D', 'log-sigma-3-0-mm-3D', 'log-sigma-4-0-mm-3D', 'log-sigma-5-0-mm-3D', 'logarithm', 'original', 'square', 'squareroot', 'wavelet-HHH', 'wavelet-HHL', 'wavelet-HLH', 'wavelet-HLL', 'wavelet-LHL', 'wavelet-LLL']
adc	firstorder	Minimum	['log-sigma-3-0-mm-3D', 'log-sigma-4-0-mm-3D', 'wavelet-HHH', 'wavelet-HHL', 'wavelet-HLH', 'wavelet-HLL', 'wavelet-LHH', 'wavelet-LHL', 'wavelet-LLL']
adc	firstorder	Range	['exponential', 'log-sigma-2-0-mm-3D', 'log-sigma-3-0-mm-3D', 'log-sigma-4-0-mm-3D', 'log-sigma-5-0-mm-3D', 'square', 'wavelet-HHH', 'wavelet-HHL', 'wavelet-HLH', 'wavelet-HLL', 'wavelet-LHH', 'wavelet-LHL', 'wavelet-LLL']
adc	firstorder	RobustMeanAbsoluteDeviation	['exponential', 'log-sigma-2-0-mm-3D', 'log-sigma-3-0-mm-3D', 'log-sigma-4-0-mm-3D', 'log-sigma-5-0-mm-3D', 'logarithm', 'original', 'square', 'squareroot', 'wavelet-HHH', 'wavelet-HHL', 'wavelet-HLH', 'wavelet-HLL', 'wavelet-LHH', 'wavelet-LHL', 'wavelet-LLH', 'wavelet-LLL']
adc	firstorder	RootMeanSquared	['exponential', 'log-sigma-2-0-mm-3D', 'log-sigma-3-0-mm-3D', 'log-sigma-4-0-mm-3D', 'log-sigma-5-0-mm-3D', 'logarithm', 'original', 'square', 'squareroot', 'wavelet-HHH', 'wavelet-HHL', 'wavelet-HLH', 'wavelet-HLL', 'wavelet-LHH', 'wavelet-LHL', 'wavelet-LLH', 'wavelet-LLL']
adc	firstorder	Skewness	['exponential', 'log-sigma-2-0-mm-3D', 'log-sigma-3-0-mm-3D', 'log-sigma-4-0-mm-3D', 'log-sigma-5-0-mm-3D', 'logarithm', 'original', 'square', 'squareroot', 'wavelet-HHL', 'wavelet-HLH', 'wavelet-HLL', 'wavelet-LHL', 'wavelet-LLL']
adc	firstorder	TotalEnergy	['exponential', 'log-sigma-2-0-mm-3D', 'log-sigma-3-0-mm-3D', 'log-sigma-4-0-mm-3D', 'log-sigma-5-0-mm-3D', 'logarithm', 'original', 'square', 'squareroot', 'wavelet-HHH', 'wavelet-HHL', 'wavelet-HLH', 'wavelet-HLL', 'wavelet-LHH', 'wavelet-LHL', 'wavelet-LLH', 'wavelet-LLL']
adc	firstorder	Uniformity	['exponential', 'log-sigma-2-0-mm-3D', 'log-sigma-3-0-mm-3D', 'log-sigma-4-0-mm-3D', 'log-sigma-5-0-mm-3D', 'logarithm', 'original', 'square', 'squareroot', 'wavelet-HHH', 'wavelet-HHL', 'wavelet-HLH', 'wavelet-HLL', 'wavelet-LHH', 'wavelet-LHL', 'wavelet-LLH', 'wavelet-LLL']
adc	firstorder	Variance	['exponential', 'log-sigma-2-0-mm-3D', 'log-sigma-3-0-mm-3D', 'log-sigma-4-0-mm-3D', 'log-sigma-5-0-mm-3D', 'logarithm', 'original', 'square', 'squareroot', 'wavelet-HHH', 'wavelet-HHL', 'wavelet-HLH', 'wavelet-HLL', 'wavelet-LHH', 'wavelet-LHL', 'wavelet-LLH', 'wavelet-LLL']
adc	glcm	Autocorrelation	['exponential', 'log-sigma-2-0-mm-3D', 'log-sigma-3-0-mm-3D', 'log-sigma-4-0-mm-3D', 'original', 'square', 'wavelet-HHH', 'wavelet-HHL', 'wavelet-HLH', 'wavelet-HLL', 'wavelet-LHH', 'wavelet-LHL', 'wavelet-LLL']
adc	glcm	ClusterProminence	['exponential', 'log-sigma-2-0-mm-3D', 'log-sigma-3-0-mm-3D', 'log-sigma-4-0-mm-3D', 'log-sigma-5-0-mm-3D', 'logarithm', 'original', 'square', 'squareroot', 'wavelet-HHH', 'wavelet-HHL', 'wavelet-HLH', 'wavelet-HLL', 'wavelet-LHH', 'wavelet-LHL', 'wavelet-LLL']
adc	glcm	ClusterShade	['exponential', 'log-sigma-2-0-mm-3D', 'log-sigma-3-0-mm-3D', 'log-sigma-4-0-mm-3D', 'log-sigma-5-0-mm-3D', 'logarithm', 'original', 'square', 'squareroot', 'wavelet-HHH', 'wavelet-HHL', 'wavelet-HLH', 'wavelet-HLL', 'wavelet-LHH', 'wavelet-LHL', 'wavelet-LLL']
adc	glcm	ClusterTendency	['exponential', 'log-sigma-2-0-mm-3D', 'log-sigma-3-0-mm-3D', 'log-sigma-4-0-mm-3D', 'log-sigma-5-0-mm-3D', 'logarithm', 'original', 'square', 'squareroot', 'wavelet-HHH', 'wavelet-HHL', 'wavelet-HLH', 'wavelet-HLL', 'wavelet-LHH', 'wavelet-LHL', 'wavelet-LLH', 'wavelet-LLL']
adc	glcm	Contrast	['exponential', 'log-sigma-2-0-mm-3D', 'log-sigma-3-0-mm-3D', 'log-sigma-4-0-mm-3D', 'log-sigma-5-0-mm-3D', 'logarithm', 'original', 'square', 'squareroot', 'wavelet-HHH', 'wavelet-HHL', 'wavelet-HLH', 'wavelet-HLL', 'wavelet-LHH', 'wavelet-LHL', 'wavelet-LLH', 'wavelet-LLL']
adc	glcm	Correlation	['exponential', 'log-sigma-2-0-mm-3D', 'log-sigma-3-0-mm-3D', 'log-sigma-4-0-mm-3D', 'log-sigma-5-0-mm-3D', 'logarithm', 'original', 'square', 'squareroot', 'wavelet-HHH', 'wavelet-HHL', 'wavelet-HLL', 'wavelet-LHL', 'wavelet-LLL']
adc	glcm	DifferenceAverage	['exponential', 'log-sigma-2-0-mm-3D', 'log-sigma-3-0-mm-3D', 'log-sigma-4-0-mm-3D', 'log-sigma-5-0-mm-3D', 'logarithm', 'original', 'square', 'squareroot', 'wavelet-HHH', 'wavelet-HHL', 'wavelet-HLH', 'wavelet-HLL', 'wavelet-LHH', 'wavelet-LHL', 'wavelet-LLH', 'wavelet-LLL']
adc	glcm	DifferenceEntropy	['exponential', 'log-sigma-2-0-mm-3D', 'log-sigma-3-0-mm-3D', 'log-sigma-4-0-mm-3D', 'log-sigma-5-0-mm-3D', 'logarithm', 'original', 'square', 'squareroot', 'wavelet-HHH', 'wavelet-HHL', 'wavelet-HLH', 'wavelet-HLL', 'wavelet-LHH', 'wavelet-LHL', 'wavelet-LLH', 'wavelet-LLL']
adc	glcm	DifferenceVariance	['exponential', 'log-sigma-2-0-mm-3D', 'log-sigma-3-0-mm-3D', 'log-sigma-4-0-mm-3D', 'log-sigma-5-0-mm-3D', 'logarithm', 'original', 'square', 'squareroot', 'wavelet-HHH', 'wavelet-HHL', 'wavelet-HLH', 'wavelet-HLL', 'wavelet-LHH', 'wavelet-LHL', 'wavelet-LLH', 'wavelet-LLL']
adc	glcm	Id	['exponential', 'log-sigma-2-0-mm-3D', 'log-sigma-3-0-mm-3D', 'log-sigma-4-0-mm-3D', 'log-sigma-5-0-mm-3D', 'logarithm', 'original', 'square', 'squareroot', 'wavelet-HHH', 'wavelet-HHL', 'wavelet-HLH', 'wavelet-HLL', 'wavelet-LHH', 'wavelet-LHL', 'wavelet-LLH', 'wavelet-LLL']
adc	glcm	Idm	['exponential', 'log-sigma-2-0-mm-3D', 'log-sigma-3-0-mm-3D', 'log-sigma-4-0-mm-3D', 'log-sigma-5-0-mm-3D', 'logarithm', 'original', 'square', 'squareroot', 'wavelet-HHH', 'wavelet-HHL', 'wavelet-HLH', 'wavelet-HLL', 'wavelet-LHH', 'wavelet-LHL', 'wavelet-LLH', 'wavelet-LLL']
adc	glcm	Idmn	['exponential', 'log-sigma-2-0-mm-3D', 'log-sigma-3-0-mm-3D', 'log-sigma-4-0-mm-3D', 'log-sigma-5-0-mm-3D', 'logarithm', 'square', 'squareroot', 'wavelet-HHH', 'wavelet-HLH', 'wavelet-HLL', 'wavelet-LHH', 'wavelet-LHL', 'wavelet-LLL']
adc	glcm	Idn	['exponential', 'log-sigma-2-0-mm-3D', 'log-sigma-3-0-mm-3D', 'log-sigma-4-0-mm-3D', 'log-sigma-5-0-mm-3D', 'original', 'square', 'wavelet-HHH', 'wavelet-HLH', 'wavelet-HLL', 'wavelet-LHH', 'wavelet-LHL', 'wavelet-LLH', 'wavelet-LLL']
adc	glcm	Imc1	['exponential', 'log-sigma-2-0-mm-3D', 'log-sigma-3-0-mm-3D', 'log-sigma-4-0-mm-3D', 'log-sigma-5-0-mm-3D', 'logarithm', 'original', 'square', 'squareroot', 'wavelet-HHH', 'wavelet-HHL', 'wavelet-HLH', 'wavelet-HLL', 'wavelet-LHH', 'wavelet-LHL', 'wavelet-LLH', 'wavelet-LLL']
adc	glcm	Imc2	['exponential', 'log-sigma-2-0-mm-3D', 'log-sigma-3-0-mm-3D', 'log-sigma-4-0-mm-3D', 'log-sigma-5-0-mm-3D', 'logarithm', 'original', 'square', 'squareroot', 'wavelet-HHH', 'wavelet-HHL', 'wavelet-HLH', 'wavelet-HLL', 'wavelet-LHH', 'wavelet-LHL', 'wavelet-LLH', 'wavelet-LLL']
adc	glcm	InverseVariance	['exponential', 'log-sigma-2-0-mm-3D', 'log-sigma-3-0-mm-3D', 'log-sigma-4-0-mm-3D', 'log-sigma-5-0-mm-3D', 'logarithm', 'original', 'square', 'squareroot', 'wavelet-HHH', 'wavelet-HHL', 'wavelet-HLH', 'wavelet-HLL', 'wavelet-LHH', 'wavelet-LHL', 'wavelet-LLH', 'wavelet-LLL']
adc	glcm	JointAverage	['exponential', 'log-sigma-2-0-mm-3D', 'log-sigma-3-0-mm-3D', 'log-sigma-4-0-mm-3D', 'original', 'square', 'wavelet-HHH', 'wavelet-HHL', 'wavelet-HLH', 'wavelet-HLL', 'wavelet-LHH', 'wavelet-LHL', 'wavelet-LLL']
adc	glcm	JointEnergy	['exponential', 'log-sigma-2-0-mm-3D', 'log-sigma-3-0-mm-3D', 'log-sigma-4-0-mm-3D', 'log-sigma-5-0-mm-3D', 'logarithm', 'original', 'square', 'squareroot', 'wavelet-HHH', 'wavelet-HHL', 'wavelet-HLH', 'wavelet-HLL', 'wavelet-LHH', 'wavelet-LHL', 'wavelet-LLH', 'wavelet-LLL']
adc	glcm	JointEntropy	['exponential', 'log-sigma-2-0-mm-3D', 'log-sigma-3-0-mm-3D', 'log-sigma-4-0-mm-3D', 'log-sigma-5-0-mm-3D', 'logarithm', 'original', 'square', 'squareroot', 'wavelet-HHH', 'wavelet-HHL', 'wavelet-HLH', 'wavelet-HLL', 'wavelet-LHH', 'wavelet-LHL', 'wavelet-LLH', 'wavelet-LLL']
adc	glcm	MaximumProbability	['exponential', 'log-sigma-2-0-mm-3D', 'log-sigma-3-0-mm-3D', 'log-sigma-4-0-mm-3D', 'log-sigma-5-0-mm-3D', 'logarithm', 'original', 'square', 'squareroot', 'wavelet-HHH', 'wavelet-HHL', 'wavelet-HLH', 'wavelet-HLL', 'wavelet-LHH', 'wavelet-LHL', 'wavelet-LLH', 'wavelet-LLL']
adc	glcm	SumEntropy	['exponential', 'log-sigma-2-0-mm-3D', 'log-sigma-3-0-mm-3D', 'log-sigma-4-0-mm-3D', 'log-sigma-5-0-mm-3D', 'logarithm', 'original', 'square', 'squareroot', 'wavelet-HHH', 'wavelet-HHL', 'wavelet-HLH', 'wavelet-HLL', 'wavelet-LHH', 'wavelet-LHL', 'wavelet-LLH', 'wavelet-LLL']
adc	glcm	SumSquares	['exponential', 'log-sigma-2-0-mm-3D', 'log-sigma-3-0-mm-3D', 'log-sigma-4-0-mm-3D', 'log-sigma-5-0-mm-3D', 'logarithm', 'original', 'square', 'squareroot', 'wavelet-HHH', 'wavelet-HHL', 'wavelet-HLH', 'wavelet-HLL', 'wavelet-LHH', 'wavelet-LHL', 'wavelet-LLH', 'wavelet-LLL']
adc	glrlm	GrayLevelNonUniformity	['exponential', 'log-sigma-2-0-mm-3D', 'log-sigma-3-0-mm-3D', 'log-sigma-4-0-mm-3D', 'log-sigma-5-0-mm-3D', 'logarithm', 'original', 'square', 'squareroot', 'wavelet-HHH', 'wavelet-HHL', 'wavelet-HLH', 'wavelet-HLL', 'wavelet-LHH', 'wavelet-LHL', 'wavelet-LLH', 'wavelet-LLL']
adc	glrlm	GrayLevelNonUniformityNormalized	['exponential', 'log-sigma-2-0-mm-3D', 'log-sigma-3-0-mm-3D', 'log-sigma-4-0-mm-3D', 'log-sigma-5-0-mm-3D', 'logarithm', 'original', 'square', 'squareroot', 'wavelet-HHH', 'wavelet-HHL', 'wavelet-HLH', 'wavelet-HLL', 'wavelet-LHH', 'wavelet-LHL', 'wavelet-LLH', 'wavelet-LLL']
adc	glrlm	GrayLevelVariance	['exponential', 'log-sigma-2-0-mm-3D', 'log-sigma-3-0-mm-3D', 'log-sigma-4-0-mm-3D', 'log-sigma-5-0-mm-3D', 'logarithm', 'original', 'square', 'squareroot', 'wavelet-HHH', 'wavelet-HHL', 'wavelet-HLH', 'wavelet-HLL', 'wavelet-LHH', 'wavelet-LHL', 'wavelet-LLH', 'wavelet-LLL']
adc	glrlm	HighGrayLevelRunEmphasis	['exponential', 'log-sigma-2-0-mm-3D', 'log-sigma-3-0-mm-3D', 'log-sigma-4-0-mm-3D', 'original', 'square', 'wavelet-HHH', 'wavelet-HHL', 'wavelet-HLH', 'wavelet-HLL', 'wavelet-LHH', 'wavelet-LHL', 'wavelet-LLL']
adc	glrlm	LongRunEmphasis	['exponential', 'log-sigma-2-0-mm-3D', 'log-sigma-3-0-mm-3D', 'log-sigma-4-0-mm-3D', 'log-sigma-5-0-mm-3D', 'logarithm', 'original', 'square', 'squareroot', 'wavelet-HHH', 'wavelet-HHL', 'wavelet-HLH', 'wavelet-HLL', 'wavelet-LHH', 'wavelet-LHL', 'wavelet-LLH', 'wavelet-LLL']
adc	glrlm	LongRunHighGrayLevelEmphasis	['exponential', 'log-sigma-2-0-mm-3D', 'log-sigma-3-0-mm-3D', 'log-sigma-4-0-mm-3D', 'original', 'square', 'wavelet-HHH', 'wavelet-HHL', 'wavelet-HLH', 'wavelet-HLL', 'wavelet-LHH', 'wavelet-LHL', 'wavelet-LLL']
adc	glrlm	LongRunLowGrayLevelEmphasis	['exponential', 'log-sigma-2-0-mm-3D', 'log-sigma-3-0-mm-3D', 'logarithm', 'original', 'square', 'squareroot', 'wavelet-HHH', 'wavelet-HHL', 'wavelet-HLH', 'wavelet-HLL', 'wavelet-LHL', 'wavelet-LLL']
adc	glrlm	LowGrayLevelRunEmphasis	['exponential', 'log-sigma-2-0-mm-3D', 'log-sigma-3-0-mm-3D', 'logarithm', 'original', 'square', 'squareroot', 'wavelet-HHH', 'wavelet-HHL', 'wavelet-HLH', 'wavelet-HLL', 'wavelet-LHL', 'wavelet-LLL']
adc	glrlm	RunEntropy	['exponential', 'log-sigma-2-0-mm-3D', 'log-sigma-3-0-mm-3D', 'log-sigma-4-0-mm-3D', 'log-sigma-5-0-mm-3D', 'logarithm', 'original', 'square', 'squareroot', 'wavelet-HHH', 'wavelet-HHL', 'wavelet-HLH', 'wavelet-HLL', 'wavelet-LHH', 'wavelet-LHL', 'wavelet-LLH', 'wavelet-LLL']
adc	glrlm	RunLengthNonUniformity	['exponential', 'log-sigma-2-0-mm-3D', 'log-sigma-3-0-mm-3D', 'log-sigma-4-0-mm-3D', 'log-sigma-5-0-mm-3D', 'logarithm', 'original', 'square', 'squareroot', 'wavelet-HHH', 'wavelet-HHL', 'wavelet-HLH', 'wavelet-HLL', 'wavelet-LHH', 'wavelet-LHL', 'wavelet-LLH', 'wavelet-LLL']
adc	glrlm	RunLengthNonUniformityNormalized	['exponential', 'log-sigma-2-0-mm-3D', 'log-sigma-3-0-mm-3D', 'log-sigma-4-0-mm-3D', 'log-sigma-5-0-mm-3D', 'logarithm', 'original', 'square', 'squareroot', 'wavelet-HHH', 'wavelet-HHL', 'wavelet-HLH', 'wavelet-HLL', 'wavelet-LHH', 'wavelet-LHL', 'wavelet-LLH', 'wavelet-LLL']
adc	glrlm	RunPercentage	['exponential', 'log-sigma-2-0-mm-3D', 'log-sigma-3-0-mm-3D', 'log-sigma-4-0-mm-3D', 'log-sigma-5-0-mm-3D', 'logarithm', 'original', 'square', 'squareroot', 'wavelet-HHH', 'wavelet-HHL', 'wavelet-HLH', 'wavelet-HLL', 'wavelet-LHH', 'wavelet-LHL', 'wavelet-LLH', 'wavelet-LLL']
adc	glrlm	RunVariance	['exponential', 'log-sigma-2-0-mm-3D', 'log-sigma-3-0-mm-3D', 'log-sigma-4-0-mm-3D', 'log-sigma-5-0-mm-3D', 'logarithm', 'original', 'square', 'squareroot', 'wavelet-HHH', 'wavelet-HHL', 'wavelet-HLH', 'wavelet-HLL', 'wavelet-LHH', 'wavelet-LHL', 'wavelet-LLH', 'wavelet-LLL']
adc	glrlm	ShortRunEmphasis	['exponential', 'log-sigma-2-0-mm-3D', 'log-sigma-3-0-mm-3D', 'log-sigma-4-0-mm-3D', 'log-sigma-5-0-mm-3D', 'logarithm', 'square', 'wavelet-HHH', 'wavelet-HHL', 'wavelet-HLH', 'wavelet-HLL', 'wavelet-LHH', 'wavelet-LHL', 'wavelet-LLH', 'wavelet-LLL']
adc	glrlm	ShortRunHighGrayLevelEmphasis	['exponential', 'log-sigma-2-0-mm-3D', 'log-sigma-3-0-mm-3D', 'log-sigma-4-0-mm-3D', 'original', 'square', 'wavelet-HHH', 'wavelet-HHL', 'wavelet-HLH', 'wavelet-HLL', 'wavelet-LHH', 'wavelet-LHL', 'wavelet-LLL']
adc	glrlm	ShortRunLowGrayLevelEmphasis	['exponential', 'log-sigma-2-0-mm-3D', 'log-sigma-3-0-mm-3D', 'logarithm', 'original', 'square', 'squareroot', 'wavelet-HHH', 'wavelet-HHL', 'wavelet-HLH', 'wavelet-HLL', 'wavelet-LHL', 'wavelet-LLL']
adc	glszm	GrayLevelNonUniformity	['exponential', 'log-sigma-2-0-mm-3D', 'log-sigma-3-0-mm-3D', 'log-sigma-4-0-mm-3D', 'log-sigma-5-0-mm-3D', 'logarithm', 'original', 'square', 'squareroot', 'wavelet-HHH', 'wavelet-HHL', 'wavelet-HLH', 'wavelet-HLL', 'wavelet-LHH', 'wavelet-LHL', 'wavelet-LLH', 'wavelet-LLL']
adc	glszm	GrayLevelNonUniformityNormalized	['exponential', 'log-sigma-2-0-mm-3D', 'log-sigma-3-0-mm-3D', 'log-sigma-4-0-mm-3D', 'log-sigma-5-0-mm-3D', 'logarithm', 'original', 'square', 'squareroot', 'wavelet-HHH', 'wavelet-HHL', 'wavelet-HLH', 'wavelet-HLL', 'wavelet-LHH', 'wavelet-LHL', 'wavelet-LLH', 'wavelet-LLL']
adc	glszm	GrayLevelVariance	['exponential', 'log-sigma-2-0-mm-3D', 'log-sigma-3-0-mm-3D', 'log-sigma-4-0-mm-3D', 'log-sigma-5-0-mm-3D', 'logarithm', 'original', 'square', 'squareroot', 'wavelet-HHH', 'wavelet-HHL', 'wavelet-HLH', 'wavelet-HLL', 'wavelet-LHH', 'wavelet-LHL', 'wavelet-LLH', 'wavelet-LLL']
adc	glszm	HighGrayLevelZoneEmphasis	['exponential', 'log-sigma-2-0-mm-3D', 'log-sigma-3-0-mm-3D', 'log-sigma-4-0-mm-3D', 'original', 'square', 'wavelet-HHH', 'wavelet-HHL', 'wavelet-HLH', 'wavelet-HLL', 'wavelet-LHH', 'wavelet-LHL', 'wavelet-LLL']
adc	glszm	LargeAreaEmphasis	['exponential', 'log-sigma-2-0-mm-3D', 'log-sigma-3-0-mm-3D', 'log-sigma-4-0-mm-3D', 'log-sigma-5-0-mm-3D', 'logarithm', 'original', 'square', 'squareroot', 'wavelet-HHH', 'wavelet-HHL', 'wavelet-HLH', 'wavelet-HLL', 'wavelet-LHH', 'wavelet-LHL', 'wavelet-LLH', 'wavelet-LLL']
adc	glszm	LargeAreaHighGrayLevelEmphasis	['exponential', 'log-sigma-2-0-mm-3D', 'log-sigma-3-0-mm-3D', 'log-sigma-4-0-mm-3D', 'log-sigma-5-0-mm-3D', 'logarithm', 'original', 'square', 'squareroot', 'wavelet-HHH', 'wavelet-HHL', 'wavelet-HLH', 'wavelet-HLL', 'wavelet-LHH', 'wavelet-LHL', 'wavelet-LLL']
adc	glszm	LargeAreaLowGrayLevelEmphasis	['exponential', 'log-sigma-2-0-mm-3D', 'log-sigma-3-0-mm-3D', 'log-sigma-4-0-mm-3D', 'log-sigma-5-0-mm-3D', 'logarithm', 'original', 'square', 'squareroot', 'wavelet-HHH', 'wavelet-HHL', 'wavelet-HLH', 'wavelet-HLL', 'wavelet-LHH', 'wavelet-LHL', 'wavelet-LLH', 'wavelet-LLL']
adc	glszm	LowGrayLevelZoneEmphasis	['exponential', 'log-sigma-2-0-mm-3D', 'log-sigma-3-0-mm-3D', 'logarithm', 'original', 'square', 'squareroot', 'wavelet-HHH', 'wavelet-HHL', 'wavelet-HLH', 'wavelet-HLL', 'wavelet-LHL', 'wavelet-LLL']
adc	glszm	SizeZoneNonUniformity	['exponential', 'log-sigma-2-0-mm-3D', 'log-sigma-3-0-mm-3D', 'log-sigma-4-0-mm-3D', 'log-sigma-5-0-mm-3D', 'logarithm', 'original', 'square', 'squareroot', 'wavelet-HHH', 'wavelet-HHL', 'wavelet-HLH', 'wavelet-HLL', 'wavelet-LHH', 'wavelet-LHL', 'wavelet-LLH', 'wavelet-LLL']
adc	glszm	SizeZoneNonUniformityNormalized	['log-sigma-2-0-mm-3D', 'log-sigma-3-0-mm-3D', 'log-sigma-4-0-mm-3D', 'log-sigma-5-0-mm-3D', 'square', 'wavelet-HHH', 'wavelet-HHL', 'wavelet-HLH', 'wavelet-HLL', 'wavelet-LHH', 'wavelet-LHL', 'wavelet-LLH', 'wavelet-LLL']
adc	glszm	SmallAreaEmphasis	['log-sigma-2-0-mm-3D', 'log-sigma-3-0-mm-3D', 'log-sigma-4-0-mm-3D', 'log-sigma-5-0-mm-3D', 'wavelet-HHH', 'wavelet-HHL', 'wavelet-HLH', 'wavelet-HLL', 'wavelet-LHH', 'wavelet-LHL', 'wavelet-LLH', 'wavelet-LLL']
adc	glszm	SmallAreaHighGrayLevelEmphasis	['log-sigma-2-0-mm-3D', 'log-sigma-3-0-mm-3D', 'log-sigma-4-0-mm-3D', 'original', 'squareroot', 'wavelet-HHH', 'wavelet-HHL', 'wavelet-HLH', 'wavelet-HLL', 'wavelet-LHH', 'wavelet-LHL', 'wavelet-LLL']
adc	glszm	SmallAreaLowGrayLevelEmphasis	['exponential', 'log-sigma-2-0-mm-3D', 'log-sigma-3-0-mm-3D', 'log-sigma-5-0-mm-3D', 'logarithm', 'original', 'square', 'squareroot', 'wavelet-HHH', 'wavelet-HHL', 'wavelet-HLH', 'wavelet-HLL', 'wavelet-LHL', 'wavelet-LLL']
adc	glszm	ZoneEntropy	['exponential', 'log-sigma-2-0-mm-3D', 'log-sigma-3-0-mm-3D', 'log-sigma-4-0-mm-3D', 'log-sigma-5-0-mm-3D', 'logarithm', 'original', 'square', 'squareroot', 'wavelet-HHH', 'wavelet-HHL', 'wavelet-HLH', 'wavelet-HLL', 'wavelet-LHH', 'wavelet-LHL', 'wavelet-LLH', 'wavelet-LLL']
adc	glszm	ZonePercentage	['exponential', 'log-sigma-2-0-mm-3D', 'log-sigma-3-0-mm-3D', 'log-sigma-4-0-mm-3D', 'log-sigma-5-0-mm-3D', 'logarithm', 'square', 'squareroot', 'wavelet-HHH', 'wavelet-HHL', 'wavelet-HLH', 'wavelet-HLL', 'wavelet-LHH', 'wavelet-LHL', 'wavelet-LLH', 'wavelet-LLL']
adc	glszm	ZoneVariance	['exponential', 'log-sigma-2-0-mm-3D', 'log-sigma-3-0-mm-3D', 'log-sigma-4-0-mm-3D', 'log-sigma-5-0-mm-3D', 'logarithm', 'original', 'square', 'squareroot', 'wavelet-HHH', 'wavelet-HHL', 'wavelet-HLH', 'wavelet-HLL', 'wavelet-LHH', 'wavelet-LHL', 'wavelet-LLH', 'wavelet-LLL']
sub	firstorder	10Percentile	['exponential', 'log-sigma-2-0-mm-3D', 'log-sigma-3-0-mm-3D', 'log-sigma-4-0-mm-3D', 'log-sigma-5-0-mm-3D', 'logarithm', 'original', 'square', 'squareroot', 'wavelet-HHH', 'wavelet-HHL', 'wavelet-HLH', 'wavelet-HLL', 'wavelet-LHH', 'wavelet-LHL', 'wavelet-LLH', 'wavelet-LLL']
sub	firstorder	90Percentile	['log-sigma-2-0-mm-3D', 'log-sigma-3-0-mm-3D', 'log-sigma-4-0-mm-3D', 'log-sigma-5-0-mm-3D', 'wavelet-HHH', 'wavelet-HHL', 'wavelet-HLH', 'wavelet-HLL', 'wavelet-LHH', 'wavelet-LHL', 'wavelet-LLH']
sub	firstorder	Energy	['exponential', 'log-sigma-2-0-mm-3D', 'log-sigma-3-0-mm-3D', 'log-sigma-4-0-mm-3D', 'log-sigma-5-0-mm-3D', 'logarithm', 'original', 'square', 'squareroot', 'wavelet-HHH', 'wavelet-HHL', 'wavelet-HLH', 'wavelet-HLL', 'wavelet-LHH', 'wavelet-LHL', 'wavelet-LLH', 'wavelet-LLL']
sub	firstorder	Entropy	['exponential', 'log-sigma-2-0-mm-3D', 'log-sigma-3-0-mm-3D', 'log-sigma-4-0-mm-3D', 'log-sigma-5-0-mm-3D', 'logarithm', 'original', 'square', 'squareroot', 'wavelet-HHH', 'wavelet-HHL', 'wavelet-HLH', 'wavelet-HLL', 'wavelet-LHH', 'wavelet-LHL', 'wavelet-LLH', 'wavelet-LLL']
sub	firstorder	InterquartileRange	['exponential', 'log-sigma-2-0-mm-3D', 'log-sigma-3-0-mm-3D', 'log-sigma-4-0-mm-3D', 'log-sigma-5-0-mm-3D', 'logarithm', 'original', 'square', 'squareroot', 'wavelet-HHH', 'wavelet-HHL', 'wavelet-HLH', 'wavelet-HLL', 'wavelet-LHH', 'wavelet-LHL', 'wavelet-LLH', 'wavelet-LLL']
sub	firstorder	Kurtosis	['exponential', 'log-sigma-2-0-mm-3D', 'log-sigma-3-0-mm-3D', 'log-sigma-4-0-mm-3D', 'log-sigma-5-0-mm-3D', 'logarithm', 'original', 'square', 'squareroot', 'wavelet-HHH', 'wavelet-HHL', 'wavelet-HLH', 'wavelet-HLL', 'wavelet-LHH', 'wavelet-LHL', 'wavelet-LLL']
sub	firstorder	Maximum	['log-sigma-3-0-mm-3D', 'log-sigma-4-0-mm-3D', 'log-sigma-5-0-mm-3D', 'wavelet-HHH', 'wavelet-HHL', 'wavelet-HLH', 'wavelet-HLL', 'wavelet-LHH', 'wavelet-LHL', 'wavelet-LLH', 'wavelet-LLL']
sub	firstorder	Mean	['log-sigma-2-0-mm-3D', 'log-sigma-3-0-mm-3D', 'log-sigma-4-0-mm-3D', 'log-sigma-5-0-mm-3D', 'wavelet-HHL', 'wavelet-HLL', 'wavelet-LHH', 'wavelet-LHL']
sub	firstorder	MeanAbsoluteDeviation	['exponential', 'log-sigma-2-0-mm-3D', 'log-sigma-3-0-mm-3D', 'log-sigma-4-0-mm-3D', 'log-sigma-5-0-mm-3D', 'logarithm', 'original', 'square', 'squareroot', 'wavelet-HHH', 'wavelet-HHL', 'wavelet-HLH', 'wavelet-HLL', 'wavelet-LHH', 'wavelet-LHL', 'wavelet-LLH', 'wavelet-LLL']
sub	firstorder	Median	['exponential', 'log-sigma-2-0-mm-3D', 'log-sigma-3-0-mm-3D', 'log-sigma-4-0-mm-3D', 'log-sigma-5-0-mm-3D', 'logarithm', 'original', 'square', 'squareroot', 'wavelet-HHH', 'wavelet-HHL', 'wavelet-HLH', 'wavelet-HLL', 'wavelet-LHH', 'wavelet-LHL', 'wavelet-LLL']
sub	firstorder	Minimum	['exponential', 'log-sigma-3-0-mm-3D', 'log-sigma-4-0-mm-3D', 'log-sigma-5-0-mm-3D', 'logarithm', 'original', 'square', 'squareroot', 'wavelet-HHH', 'wavelet-HLH', 'wavelet-HLL', 'wavelet-LHH', 'wavelet-LHL', 'wavelet-LLH', 'wavelet-LLL']
sub	firstorder	Range	['exponential', 'log-sigma-3-0-mm-3D', 'log-sigma-4-0-mm-3D', 'log-sigma-5-0-mm-3D', 'logarithm', 'original', 'square', 'squareroot', 'wavelet-HHH', 'wavelet-HHL', 'wavelet-HLH', 'wavelet-HLL', 'wavelet-LHH', 'wavelet-LHL', 'wavelet-LLH', 'wavelet-LLL']
sub	firstorder	RobustMeanAbsoluteDeviation	['exponential', 'log-sigma-2-0-mm-3D', 'log-sigma-3-0-mm-3D', 'log-sigma-4-0-mm-3D', 'log-sigma-5-0-mm-3D', 'logarithm', 'original', 'square', 'squareroot', 'wavelet-HHH', 'wavelet-HHL', 'wavelet-HLH', 'wavelet-HLL', 'wavelet-LHH', 'wavelet-LHL', 'wavelet-LLH', 'wavelet-LLL']
sub	firstorder	RootMeanSquared	['exponential', 'log-sigma-2-0-mm-3D', 'log-sigma-3-0-mm-3D', 'log-sigma-4-0-mm-3D', 'log-sigma-5-0-mm-3D', 'wavelet-HHH', 'wavelet-HHL', 'wavelet-HLH', 'wavelet-HLL', 'wavelet-LHH', 'wavelet-LHL', 'wavelet-LLH']
sub	firstorder	Skewness	['exponential', 'log-sigma-2-0-mm-3D', 'log-sigma-3-0-mm-3D', 'log-sigma-4-0-mm-3D', 'log-sigma-5-0-mm-3D', 'logarithm', 'original', 'square', 'squareroot', 'wavelet-HHL', 'wavelet-HLH', 'wavelet-HLL', 'wavelet-LHH', 'wavelet-LHL', 'wavelet-LLL']
sub	firstorder	TotalEnergy	['exponential', 'log-sigma-2-0-mm-3D', 'log-sigma-3-0-mm-3D', 'log-sigma-4-0-mm-3D', 'log-sigma-5-0-mm-3D', 'logarithm', 'original', 'square', 'squareroot', 'wavelet-HHH', 'wavelet-HHL', 'wavelet-HLH', 'wavelet-HLL', 'wavelet-LHH', 'wavelet-LHL', 'wavelet-LLH', 'wavelet-LLL']
sub	firstorder	Uniformity	['exponential', 'log-sigma-2-0-mm-3D', 'log-sigma-3-0-mm-3D', 'log-sigma-4-0-mm-3D', 'log-sigma-5-0-mm-3D', 'logarithm', 'original', 'square', 'squareroot', 'wavelet-HHH', 'wavelet-HHL', 'wavelet-HLH', 'wavelet-HLL', 'wavelet-LHH', 'wavelet-LHL', 'wavelet-LLH', 'wavelet-LLL']
sub	firstorder	Variance	['exponential', 'log-sigma-2-0-mm-3D', 'log-sigma-3-0-mm-3D', 'log-sigma-4-0-mm-3D', 'log-sigma-5-0-mm-3D', 'logarithm', 'original', 'squareroot', 'wavelet-HHH', 'wavelet-HHL', 'wavelet-HLH', 'wavelet-HLL', 'wavelet-LHH', 'wavelet-LHL', 'wavelet-LLH', 'wavelet-LLL']
sub	glcm	Autocorrelation	['exponential', 'log-sigma-2-0-mm-3D', 'log-sigma-3-0-mm-3D', 'log-sigma-4-0-mm-3D', 'log-sigma-5-0-mm-3D', 'logarithm', 'original', 'square', 'squareroot', 'wavelet-HHH', 'wavelet-HHL', 'wavelet-HLH', 'wavelet-HLL', 'wavelet-LHH', 'wavelet-LHL', 'wavelet-LLH', 'wavelet-LLL']
sub	glcm	ClusterProminence	['exponential', 'log-sigma-2-0-mm-3D', 'log-sigma-3-0-mm-3D', 'log-sigma-4-0-mm-3D', 'log-sigma-5-0-mm-3D', 'logarithm', 'original', 'square', 'squareroot', 'wavelet-HHH', 'wavelet-HHL', 'wavelet-HLH', 'wavelet-HLL', 'wavelet-LHH', 'wavelet-LHL', 'wavelet-LLH', 'wavelet-LLL']
sub	glcm	ClusterShade	['exponential', 'log-sigma-2-0-mm-3D', 'log-sigma-3-0-mm-3D', 'log-sigma-4-0-mm-3D', 'log-sigma-5-0-mm-3D', 'logarithm', 'original', 'square', 'squareroot', 'wavelet-HHH', 'wavelet-HHL', 'wavelet-HLH', 'wavelet-HLL', 'wavelet-LHH', 'wavelet-LHL', 'wavelet-LLL']
sub	glcm	ClusterTendency	['exponential', 'log-sigma-2-0-mm-3D', 'log-sigma-3-0-mm-3D', 'log-sigma-4-0-mm-3D', 'log-sigma-5-0-mm-3D', 'logarithm', 'original', 'square', 'squareroot', 'wavelet-HHH', 'wavelet-HHL', 'wavelet-HLH', 'wavelet-HLL', 'wavelet-LHH', 'wavelet-LHL', 'wavelet-LLH', 'wavelet-LLL']
sub	glcm	Contrast	['exponential', 'log-sigma-2-0-mm-3D', 'log-sigma-3-0-mm-3D', 'log-sigma-4-0-mm-3D', 'log-sigma-5-0-mm-3D', 'logarithm', 'original', 'square', 'squareroot', 'wavelet-HHH', 'wavelet-HHL', 'wavelet-HLH', 'wavelet-HLL', 'wavelet-LHH', 'wavelet-LHL', 'wavelet-LLH', 'wavelet-LLL']
sub	glcm	Correlation	['exponential', 'log-sigma-2-0-mm-3D', 'log-sigma-3-0-mm-3D', 'log-sigma-4-0-mm-3D', 'log-sigma-5-0-mm-3D', 'logarithm', 'original', 'square', 'squareroot', 'wavelet-HHH', 'wavelet-HHL', 'wavelet-HLH', 'wavelet-HLL', 'wavelet-LHH', 'wavelet-LHL', 'wavelet-LLH', 'wavelet-LLL']
sub	glcm	DifferenceAverage	['exponential', 'log-sigma-2-0-mm-3D', 'log-sigma-3-0-mm-3D', 'log-sigma-4-0-mm-3D', 'log-sigma-5-0-mm-3D', 'logarithm', 'original', 'square', 'squareroot', 'wavelet-HHH', 'wavelet-HHL', 'wavelet-HLH', 'wavelet-HLL', 'wavelet-LHH', 'wavelet-LHL', 'wavelet-LLH', 'wavelet-LLL']
sub	glcm	DifferenceEntropy	['exponential', 'log-sigma-2-0-mm-3D', 'log-sigma-3-0-mm-3D', 'log-sigma-4-0-mm-3D', 'log-sigma-5-0-mm-3D', 'logarithm', 'original', 'square', 'squareroot', 'wavelet-HHH', 'wavelet-HHL', 'wavelet-HLH', 'wavelet-HLL', 'wavelet-LHH', 'wavelet-LHL', 'wavelet-LLH', 'wavelet-LLL']
sub	glcm	DifferenceVariance	['exponential', 'log-sigma-2-0-mm-3D', 'log-sigma-3-0-mm-3D', 'log-sigma-4-0-mm-3D', 'log-sigma-5-0-mm-3D', 'logarithm', 'original', 'square', 'squareroot', 'wavelet-HHH', 'wavelet-HHL', 'wavelet-HLH', 'wavelet-HLL', 'wavelet-LHH', 'wavelet-LHL', 'wavelet-LLH', 'wavelet-LLL']
sub	glcm	Id	['exponential', 'log-sigma-2-0-mm-3D', 'log-sigma-3-0-mm-3D', 'log-sigma-4-0-mm-3D', 'log-sigma-5-0-mm-3D', 'logarithm', 'original', 'square', 'squareroot', 'wavelet-HHH', 'wavelet-HHL', 'wavelet-HLH', 'wavelet-HLL', 'wavelet-LHH', 'wavelet-LHL', 'wavelet-LLH', 'wavelet-LLL']
sub	glcm	Idm	['exponential', 'log-sigma-2-0-mm-3D', 'log-sigma-3-0-mm-3D', 'log-sigma-4-0-mm-3D', 'log-sigma-5-0-mm-3D', 'logarithm', 'original', 'square', 'squareroot', 'wavelet-HHH', 'wavelet-HHL', 'wavelet-HLH', 'wavelet-HLL', 'wavelet-LHH', 'wavelet-LHL', 'wavelet-LLH', 'wavelet-LLL']
sub	glcm	Idmn	['exponential', 'log-sigma-2-0-mm-3D', 'log-sigma-3-0-mm-3D', 'log-sigma-4-0-mm-3D', 'log-sigma-5-0-mm-3D', 'logarithm', 'original', 'square', 'squareroot', 'wavelet-HHH', 'wavelet-HHL', 'wavelet-HLH', 'wavelet-HLL', 'wavelet-LHH', 'wavelet-LHL', 'wavelet-LLH', 'wavelet-LLL']
sub	glcm	Idn	['exponential', 'log-sigma-2-0-mm-3D', 'log-sigma-3-0-mm-3D', 'log-sigma-4-0-mm-3D', 'log-sigma-5-0-mm-3D', 'logarithm', 'original', 'square', 'squareroot', 'wavelet-HHH', 'wavelet-HHL', 'wavelet-HLH', 'wavelet-HLL', 'wavelet-LHH', 'wavelet-LHL', 'wavelet-LLH', 'wavelet-LLL']
sub	glcm	Imc1	['exponential', 'log-sigma-2-0-mm-3D', 'log-sigma-3-0-mm-3D', 'log-sigma-4-0-mm-3D', 'log-sigma-5-0-mm-3D', 'logarithm', 'original', 'square', 'squareroot', 'wavelet-HHH', 'wavelet-HHL', 'wavelet-HLH', 'wavelet-HLL', 'wavelet-LHH', 'wavelet-LHL', 'wavelet-LLH', 'wavelet-LLL']
sub	glcm	Imc2	['exponential', 'log-sigma-2-0-mm-3D', 'log-sigma-3-0-mm-3D', 'log-sigma-4-0-mm-3D', 'log-sigma-5-0-mm-3D', 'logarithm', 'original', 'square', 'squareroot', 'wavelet-HHH', 'wavelet-HHL', 'wavelet-HLH', 'wavelet-HLL', 'wavelet-LHH', 'wavelet-LHL', 'wavelet-LLH', 'wavelet-LLL']
sub	glcm	InverseVariance	['exponential', 'log-sigma-2-0-mm-3D', 'log-sigma-3-0-mm-3D', 'log-sigma-4-0-mm-3D', 'log-sigma-5-0-mm-3D', 'logarithm', 'original', 'square', 'squareroot', 'wavelet-HHH', 'wavelet-HHL', 'wavelet-HLH', 'wavelet-HLL', 'wavelet-LHH', 'wavelet-LHL', 'wavelet-LLH', 'wavelet-LLL']
sub	glcm	JointAverage	['exponential', 'log-sigma-2-0-mm-3D', 'log-sigma-3-0-mm-3D', 'log-sigma-4-0-mm-3D', 'log-sigma-5-0-mm-3D', 'logarithm', 'original', 'square', 'squareroot', 'wavelet-HHH', 'wavelet-HHL', 'wavelet-HLH', 'wavelet-HLL', 'wavelet-LHH', 'wavelet-LHL', 'wavelet-LLH', 'wavelet-LLL']
sub	glcm	JointEnergy	['exponential', 'log-sigma-2-0-mm-3D', 'log-sigma-3-0-mm-3D', 'log-sigma-4-0-mm-3D', 'log-sigma-5-0-mm-3D', 'logarithm', 'original', 'square', 'squareroot', 'wavelet-HHH', 'wavelet-HHL', 'wavelet-HLH', 'wavelet-HLL', 'wavelet-LHH', 'wavelet-LHL', 'wavelet-LLH', 'wavelet-LLL']
sub	glcm	JointEntropy	['exponential', 'log-sigma-2-0-mm-3D', 'log-sigma-3-0-mm-3D', 'log-sigma-4-0-mm-3D', 'log-sigma-5-0-mm-3D', 'logarithm', 'original', 'square', 'squareroot', 'wavelet-HHH', 'wavelet-HHL', 'wavelet-HLH', 'wavelet-HLL', 'wavelet-LHH', 'wavelet-LHL', 'wavelet-LLH', 'wavelet-LLL']
sub	glcm	MaximumProbability	['exponential', 'log-sigma-2-0-mm-3D', 'log-sigma-3-0-mm-3D', 'log-sigma-4-0-mm-3D', 'log-sigma-5-0-mm-3D', 'logarithm', 'original', 'square', 'squareroot', 'wavelet-HHH', 'wavelet-HHL', 'wavelet-HLH', 'wavelet-HLL', 'wavelet-LHH', 'wavelet-LHL', 'wavelet-LLH', 'wavelet-LLL']
sub	glcm	SumEntropy	['exponential', 'log-sigma-2-0-mm-3D', 'log-sigma-3-0-mm-3D', 'log-sigma-4-0-mm-3D', 'log-sigma-5-0-mm-3D', 'logarithm', 'original', 'square', 'squareroot', 'wavelet-HHH', 'wavelet-HHL', 'wavelet-HLH', 'wavelet-HLL', 'wavelet-LHH', 'wavelet-LHL', 'wavelet-LLH', 'wavelet-LLL']
sub	glcm	SumSquares	['exponential', 'log-sigma-2-0-mm-3D', 'log-sigma-3-0-mm-3D', 'log-sigma-4-0-mm-3D', 'log-sigma-5-0-mm-3D', 'logarithm', 'original', 'square', 'squareroot', 'wavelet-HHH', 'wavelet-HHL', 'wavelet-HLH', 'wavelet-HLL', 'wavelet-LHH', 'wavelet-LHL', 'wavelet-LLH', 'wavelet-LLL']
sub	glrlm	GrayLevelNonUniformity	['exponential', 'log-sigma-2-0-mm-3D', 'log-sigma-3-0-mm-3D', 'log-sigma-4-0-mm-3D', 'log-sigma-5-0-mm-3D', 'logarithm', 'original', 'square', 'squareroot', 'wavelet-HHH', 'wavelet-HHL', 'wavelet-HLH', 'wavelet-HLL', 'wavelet-LHH', 'wavelet-LHL', 'wavelet-LLH', 'wavelet-LLL']
sub	glrlm	GrayLevelNonUniformityNormalized	['exponential', 'log-sigma-2-0-mm-3D', 'log-sigma-3-0-mm-3D', 'log-sigma-4-0-mm-3D', 'log-sigma-5-0-mm-3D', 'logarithm', 'original', 'square', 'squareroot', 'wavelet-HHH', 'wavelet-HHL', 'wavelet-HLH', 'wavelet-HLL', 'wavelet-LHH', 'wavelet-LHL', 'wavelet-LLH', 'wavelet-LLL']
sub	glrlm	GrayLevelVariance	['exponential', 'log-sigma-2-0-mm-3D', 'log-sigma-3-0-mm-3D', 'log-sigma-4-0-mm-3D', 'log-sigma-5-0-mm-3D', 'logarithm', 'original', 'square', 'squareroot', 'wavelet-HHH', 'wavelet-HHL', 'wavelet-HLH', 'wavelet-HLL', 'wavelet-LHH', 'wavelet-LHL', 'wavelet-LLH', 'wavelet-LLL']
sub	glrlm	HighGrayLevelRunEmphasis	['exponential', 'log-sigma-2-0-mm-3D', 'log-sigma-3-0-mm-3D', 'log-sigma-4-0-mm-3D', 'log-sigma-5-0-mm-3D', 'logarithm', 'original', 'square', 'squareroot', 'wavelet-HHH', 'wavelet-HHL', 'wavelet-HLH', 'wavelet-HLL', 'wavelet-LHH', 'wavelet-LHL', 'wavelet-LLH', 'wavelet-LLL']
sub	glrlm	LongRunEmphasis	['exponential', 'log-sigma-2-0-mm-3D', 'log-sigma-3-0-mm-3D', 'log-sigma-4-0-mm-3D', 'log-sigma-5-0-mm-3D', 'logarithm', 'original', 'square', 'squareroot', 'wavelet-HHH', 'wavelet-HHL', 'wavelet-HLH', 'wavelet-HLL', 'wavelet-LHH', 'wavelet-LHL', 'wavelet-LLH', 'wavelet-LLL']
sub	glrlm	LongRunHighGrayLevelEmphasis	['exponential', 'log-sigma-2-0-mm-3D', 'log-sigma-3-0-mm-3D', 'log-sigma-4-0-mm-3D', 'log-sigma-5-0-mm-3D', 'logarithm', 'original', 'square', 'squareroot', 'wavelet-HHH', 'wavelet-HHL', 'wavelet-HLH', 'wavelet-HLL', 'wavelet-LHH', 'wavelet-LHL', 'wavelet-LLH', 'wavelet-LLL']
sub	glrlm	LongRunLowGrayLevelEmphasis	['exponential', 'log-sigma-2-0-mm-3D', 'log-sigma-3-0-mm-3D', 'log-sigma-4-0-mm-3D', 'log-sigma-5-0-mm-3D', 'logarithm', 'original', 'square', 'squareroot', 'wavelet-HHH', 'wavelet-HHL', 'wavelet-HLH', 'wavelet-HLL', 'wavelet-LHH', 'wavelet-LHL', 'wavelet-LLH', 'wavelet-LLL']
sub	glrlm	LowGrayLevelRunEmphasis	['exponential', 'log-sigma-2-0-mm-3D', 'log-sigma-3-0-mm-3D', 'log-sigma-4-0-mm-3D', 'log-sigma-5-0-mm-3D', 'logarithm', 'original', 'square', 'squareroot', 'wavelet-HHH', 'wavelet-HHL', 'wavelet-HLH', 'wavelet-HLL', 'wavelet-LHH', 'wavelet-LHL', 'wavelet-LLH', 'wavelet-LLL']
sub	glrlm	RunEntropy	['exponential', 'log-sigma-2-0-mm-3D', 'log-sigma-3-0-mm-3D', 'log-sigma-4-0-mm-3D', 'log-sigma-5-0-mm-3D', 'logarithm', 'original', 'square', 'squareroot', 'wavelet-HHH', 'wavelet-HHL', 'wavelet-HLH', 'wavelet-HLL', 'wavelet-LHH', 'wavelet-LHL', 'wavelet-LLH', 'wavelet-LLL']
sub	glrlm	RunLengthNonUniformity	['exponential', 'log-sigma-2-0-mm-3D', 'log-sigma-3-0-mm-3D', 'log-sigma-4-0-mm-3D', 'log-sigma-5-0-mm-3D', 'logarithm', 'original', 'square', 'squareroot', 'wavelet-HHH', 'wavelet-HHL', 'wavelet-HLH', 'wavelet-HLL', 'wavelet-LHH', 'wavelet-LHL', 'wavelet-LLH', 'wavelet-LLL']
sub	glrlm	RunLengthNonUniformityNormalized	['exponential', 'log-sigma-2-0-mm-3D', 'log-sigma-3-0-mm-3D', 'log-sigma-4-0-mm-3D', 'log-sigma-5-0-mm-3D', 'logarithm', 'original', 'square', 'squareroot', 'wavelet-HHH', 'wavelet-HHL', 'wavelet-HLH', 'wavelet-HLL', 'wavelet-LHH', 'wavelet-LHL', 'wavelet-LLH', 'wavelet-LLL']
sub	glrlm	RunPercentage	['exponential', 'log-sigma-2-0-mm-3D', 'log-sigma-3-0-mm-3D', 'log-sigma-4-0-mm-3D', 'log-sigma-5-0-mm-3D', 'logarithm', 'original', 'square', 'squareroot', 'wavelet-HHH', 'wavelet-HHL', 'wavelet-HLH', 'wavelet-HLL', 'wavelet-LHH', 'wavelet-LHL', 'wavelet-LLH', 'wavelet-LLL']
sub	glrlm	RunVariance	['exponential', 'log-sigma-2-0-mm-3D', 'log-sigma-3-0-mm-3D', 'log-sigma-4-0-mm-3D', 'log-sigma-5-0-mm-3D', 'logarithm', 'original', 'square', 'squareroot', 'wavelet-HHH', 'wavelet-HHL', 'wavelet-HLH', 'wavelet-HLL', 'wavelet-LHH', 'wavelet-LHL', 'wavelet-LLH', 'wavelet-LLL']
sub	glrlm	ShortRunEmphasis	['exponential', 'log-sigma-2-0-mm-3D', 'log-sigma-3-0-mm-3D', 'log-sigma-4-0-mm-3D', 'log-sigma-5-0-mm-3D', 'logarithm', 'original', 'square', 'squareroot', 'wavelet-HHH', 'wavelet-HHL', 'wavelet-HLH', 'wavelet-HLL', 'wavelet-LHH', 'wavelet-LHL', 'wavelet-LLH', 'wavelet-LLL']
sub	glrlm	ShortRunHighGrayLevelEmphasis	['exponential', 'log-sigma-2-0-mm-3D', 'log-sigma-3-0-mm-3D', 'log-sigma-4-0-mm-3D', 'log-sigma-5-0-mm-3D', 'logarithm', 'original', 'square', 'squareroot', 'wavelet-HHH', 'wavelet-HHL', 'wavelet-HLH', 'wavelet-HLL', 'wavelet-LHH', 'wavelet-LHL', 'wavelet-LLH', 'wavelet-LLL']
sub	glrlm	ShortRunLowGrayLevelEmphasis	['exponential', 'log-sigma-2-0-mm-3D', 'log-sigma-3-0-mm-3D', 'log-sigma-4-0-mm-3D', 'log-sigma-5-0-mm-3D', 'logarithm', 'original', 'square', 'squareroot', 'wavelet-HHH', 'wavelet-HHL', 'wavelet-HLH', 'wavelet-HLL', 'wavelet-LHH', 'wavelet-LHL', 'wavelet-LLH', 'wavelet-LLL']
sub	glszm	GrayLevelNonUniformity	['exponential', 'log-sigma-2-0-mm-3D', 'log-sigma-3-0-mm-3D', 'log-sigma-4-0-mm-3D', 'log-sigma-5-0-mm-3D', 'logarithm', 'original', 'square', 'squareroot', 'wavelet-HHH', 'wavelet-HHL', 'wavelet-HLH', 'wavelet-HLL', 'wavelet-LHH', 'wavelet-LHL', 'wavelet-LLH', 'wavelet-LLL']
sub	glszm	GrayLevelNonUniformityNormalized	['exponential', 'log-sigma-2-0-mm-3D', 'log-sigma-3-0-mm-3D', 'log-sigma-4-0-mm-3D', 'log-sigma-5-0-mm-3D', 'logarithm', 'original', 'square', 'squareroot', 'wavelet-HHH', 'wavelet-HHL', 'wavelet-HLH', 'wavelet-HLL', 'wavelet-LHH', 'wavelet-LHL', 'wavelet-LLH', 'wavelet-LLL']
sub	glszm	GrayLevelVariance	['exponential', 'log-sigma-2-0-mm-3D', 'log-sigma-3-0-mm-3D', 'log-sigma-4-0-mm-3D', 'log-sigma-5-0-mm-3D', 'logarithm', 'original', 'square', 'squareroot', 'wavelet-HHH', 'wavelet-HHL', 'wavelet-HLH', 'wavelet-HLL', 'wavelet-LHH', 'wavelet-LHL', 'wavelet-LLH', 'wavelet-LLL']
sub	glszm	HighGrayLevelZoneEmphasis	['exponential', 'log-sigma-2-0-mm-3D', 'log-sigma-3-0-mm-3D', 'log-sigma-4-0-mm-3D', 'log-sigma-5-0-mm-3D', 'logarithm', 'original', 'square', 'squareroot', 'wavelet-HHH', 'wavelet-HHL', 'wavelet-HLH', 'wavelet-HLL', 'wavelet-LHH', 'wavelet-LHL', 'wavelet-LLH', 'wavelet-LLL']
sub	glszm	LargeAreaEmphasis	['exponential', 'log-sigma-2-0-mm-3D', 'log-sigma-3-0-mm-3D', 'log-sigma-4-0-mm-3D', 'log-sigma-5-0-mm-3D', 'logarithm', 'original', 'square', 'squareroot', 'wavelet-HHH', 'wavelet-HHL', 'wavelet-HLH', 'wavelet-HLL', 'wavelet-LHH', 'wavelet-LHL', 'wavelet-LLH', 'wavelet-LLL']
sub	glszm	LargeAreaHighGrayLevelEmphasis	['exponential', 'log-sigma-2-0-mm-3D', 'log-sigma-3-0-mm-3D', 'log-sigma-4-0-mm-3D', 'log-sigma-5-0-mm-3D', 'logarithm', 'original', 'square', 'squareroot', 'wavelet-HHH', 'wavelet-HHL', 'wavelet-HLH', 'wavelet-HLL', 'wavelet-LHH', 'wavelet-LHL', 'wavelet-LLH', 'wavelet-LLL']
sub	glszm	LargeAreaLowGrayLevelEmphasis	['exponential', 'log-sigma-2-0-mm-3D', 'log-sigma-3-0-mm-3D', 'log-sigma-4-0-mm-3D', 'log-sigma-5-0-mm-3D', 'logarithm', 'original', 'square', 'squareroot', 'wavelet-HHH', 'wavelet-HHL', 'wavelet-HLH', 'wavelet-HLL', 'wavelet-LHH', 'wavelet-LHL', 'wavelet-LLH', 'wavelet-LLL']
sub	glszm	LowGrayLevelZoneEmphasis	['exponential', 'log-sigma-2-0-mm-3D', 'log-sigma-3-0-mm-3D', 'log-sigma-4-0-mm-3D', 'log-sigma-5-0-mm-3D', 'logarithm', 'original', 'square', 'squareroot', 'wavelet-HHH', 'wavelet-HHL', 'wavelet-HLH', 'wavelet-HLL', 'wavelet-LHH', 'wavelet-LHL', 'wavelet-LLH', 'wavelet-LLL']
sub	glszm	SizeZoneNonUniformity	['exponential', 'log-sigma-2-0-mm-3D', 'log-sigma-3-0-mm-3D', 'log-sigma-4-0-mm-3D', 'log-sigma-5-0-mm-3D', 'logarithm', 'original', 'square', 'squareroot', 'wavelet-HHH', 'wavelet-HHL', 'wavelet-HLH', 'wavelet-HLL', 'wavelet-LHH', 'wavelet-LHL', 'wavelet-LLH', 'wavelet-LLL']
sub	glszm	SizeZoneNonUniformityNormalized	['log-sigma-2-0-mm-3D', 'log-sigma-3-0-mm-3D', 'log-sigma-4-0-mm-3D', 'log-sigma-5-0-mm-3D', 'wavelet-HHH', 'wavelet-HHL', 'wavelet-HLH', 'wavelet-HLL', 'wavelet-LHH', 'wavelet-LHL', 'wavelet-LLH', 'wavelet-LLL']
sub	glszm	SmallAreaEmphasis	['exponential', 'log-sigma-2-0-mm-3D', 'log-sigma-3-0-mm-3D', 'log-sigma-4-0-mm-3D', 'log-sigma-5-0-mm-3D', 'logarithm', 'original', 'square', 'squareroot', 'wavelet-HHH', 'wavelet-HHL', 'wavelet-HLH', 'wavelet-HLL', 'wavelet-LHH', 'wavelet-LHL', 'wavelet-LLH', 'wavelet-LLL']
sub	glszm	SmallAreaHighGrayLevelEmphasis	['exponential', 'log-sigma-2-0-mm-3D', 'log-sigma-3-0-mm-3D', 'log-sigma-4-0-mm-3D', 'log-sigma-5-0-mm-3D', 'logarithm', 'original', 'square', 'squareroot', 'wavelet-HHH', 'wavelet-HHL', 'wavelet-HLH', 'wavelet-HLL', 'wavelet-LHH', 'wavelet-LHL', 'wavelet-LLH', 'wavelet-LLL']
sub	glszm	SmallAreaLowGrayLevelEmphasis	['exponential', 'log-sigma-2-0-mm-3D', 'log-sigma-3-0-mm-3D', 'log-sigma-4-0-mm-3D', 'log-sigma-5-0-mm-3D', 'logarithm', 'original', 'square', 'squareroot', 'wavelet-HHH', 'wavelet-HHL', 'wavelet-HLH', 'wavelet-HLL', 'wavelet-LHH', 'wavelet-LHL', 'wavelet-LLH', 'wavelet-LLL']
sub	glszm	ZoneEntropy	['exponential', 'log-sigma-2-0-mm-3D', 'log-sigma-3-0-mm-3D', 'log-sigma-4-0-mm-3D', 'log-sigma-5-0-mm-3D', 'wavelet-HHH', 'wavelet-HHL', 'wavelet-HLH', 'wavelet-HLL', 'wavelet-LHH', 'wavelet-LHL', 'wavelet-LLH', 'wavelet-LLL']
sub	glszm	ZonePercentage	['exponential', 'log-sigma-2-0-mm-3D', 'log-sigma-3-0-mm-3D', 'log-sigma-4-0-mm-3D', 'log-sigma-5-0-mm-3D', 'logarithm', 'original', 'square', 'squareroot', 'wavelet-HHH', 'wavelet-HHL', 'wavelet-HLH', 'wavelet-HLL', 'wavelet-LHH', 'wavelet-LHL', 'wavelet-LLH', 'wavelet-LLL']
sub	glszm	ZoneVariance	['exponential', 'log-sigma-2-0-mm-3D', 'log-sigma-3-0-mm-3D', 'log-sigma-4-0-mm-3D', 'log-sigma-5-0-mm-3D', 'logarithm', 'original', 'square', 'squareroot', 'wavelet-HHH', 'wavelet-HHL', 'wavelet-HLH', 'wavelet-HLL', 'wavelet-LHH', 'wavelet-LHL', 'wavelet-LLH', 'wavelet-LLL']
sub	firstorder	10Percentile	['exponential', 'log-sigma-2-0-mm-3D', 'log-sigma-3-0-mm-3D', 'log-sigma-4-0-mm-3D', 'log-sigma-5-0-mm-3D', 'logarithm', 'original', 'square', 'squareroot', 'wavelet-HHH', 'wavelet-HHL', 'wavelet-HLH', 'wavelet-HLL', 'wavelet-LHH', 'wavelet-LHL', 'wavelet-LLH', 'wavelet-LLL']
sub	firstorder	90Percentile	['log-sigma-2-0-mm-3D', 'log-sigma-3-0-mm-3D', 'log-sigma-4-0-mm-3D', 'log-sigma-5-0-mm-3D', 'wavelet-HHH', 'wavelet-HHL', 'wavelet-HLH', 'wavelet-HLL', 'wavelet-LHH', 'wavelet-LHL', 'wavelet-LLH']
sub	firstorder	Energy	['exponential', 'log-sigma-2-0-mm-3D', 'log-sigma-3-0-mm-3D', 'log-sigma-4-0-mm-3D', 'log-sigma-5-0-mm-3D', 'logarithm', 'original', 'square', 'squareroot', 'wavelet-HHH', 'wavelet-HHL', 'wavelet-HLH', 'wavelet-HLL', 'wavelet-LHH', 'wavelet-LHL', 'wavelet-LLH', 'wavelet-LLL']
sub	firstorder	Entropy	['exponential', 'log-sigma-2-0-mm-3D', 'log-sigma-3-0-mm-3D', 'log-sigma-4-0-mm-3D', 'log-sigma-5-0-mm-3D', 'logarithm', 'original', 'square', 'squareroot', 'wavelet-HHH', 'wavelet-HHL', 'wavelet-HLH', 'wavelet-HLL', 'wavelet-LHH', 'wavelet-LHL', 'wavelet-LLH', 'wavelet-LLL']
sub	firstorder	InterquartileRange	['exponential', 'log-sigma-2-0-mm-3D', 'log-sigma-3-0-mm-3D', 'log-sigma-4-0-mm-3D', 'log-sigma-5-0-mm-3D', 'logarithm', 'original', 'square', 'squareroot', 'wavelet-HHH', 'wavelet-HHL', 'wavelet-HLH', 'wavelet-HLL', 'wavelet-LHH', 'wavelet-LHL', 'wavelet-LLH', 'wavelet-LLL']
sub	firstorder	Kurtosis	['exponential', 'log-sigma-2-0-mm-3D', 'log-sigma-3-0-mm-3D', 'log-sigma-4-0-mm-3D', 'log-sigma-5-0-mm-3D', 'logarithm', 'original', 'square', 'squareroot', 'wavelet-HHH', 'wavelet-HHL', 'wavelet-HLH', 'wavelet-HLL', 'wavelet-LHH', 'wavelet-LHL', 'wavelet-LLH', 'wavelet-LLL']
sub	firstorder	Maximum	['log-sigma-3-0-mm-3D', 'log-sigma-4-0-mm-3D', 'log-sigma-5-0-mm-3D', 'wavelet-HHH', 'wavelet-HHL', 'wavelet-HLH', 'wavelet-HLL', 'wavelet-LHH', 'wavelet-LHL', 'wavelet-LLH', 'wavelet-LLL']
sub	firstorder	Mean	['log-sigma-2-0-mm-3D', 'log-sigma-3-0-mm-3D', 'log-sigma-4-0-mm-3D', 'log-sigma-5-0-mm-3D', 'wavelet-HHL', 'wavelet-HLL', 'wavelet-LHH', 'wavelet-LHL']
sub	firstorder	MeanAbsoluteDeviation	['exponential', 'log-sigma-2-0-mm-3D', 'log-sigma-3-0-mm-3D', 'log-sigma-4-0-mm-3D', 'log-sigma-5-0-mm-3D', 'logarithm', 'original', 'square', 'squareroot', 'wavelet-HHH', 'wavelet-HHL', 'wavelet-HLH', 'wavelet-HLL', 'wavelet-LHH', 'wavelet-LHL', 'wavelet-LLH', 'wavelet-LLL']
sub	firstorder	Median	['exponential', 'log-sigma-2-0-mm-3D', 'log-sigma-3-0-mm-3D', 'log-sigma-4-0-mm-3D', 'log-sigma-5-0-mm-3D', 'logarithm', 'original', 'square', 'squareroot', 'wavelet-HHH', 'wavelet-HHL', 'wavelet-HLH', 'wavelet-HLL', 'wavelet-LHH', 'wavelet-LHL', 'wavelet-LLL']
sub	firstorder	Minimum	['exponential', 'log-sigma-3-0-mm-3D', 'log-sigma-4-0-mm-3D', 'log-sigma-5-0-mm-3D', 'logarithm', 'original', 'square', 'squareroot', 'wavelet-HHH', 'wavelet-HLH', 'wavelet-HLL', 'wavelet-LHH', 'wavelet-LHL', 'wavelet-LLH', 'wavelet-LLL']
sub	firstorder	Range	['exponential', 'log-sigma-3-0-mm-3D', 'log-sigma-4-0-mm-3D', 'log-sigma-5-0-mm-3D', 'logarithm', 'original', 'square', 'squareroot', 'wavelet-HHH', 'wavelet-HHL', 'wavelet-HLH', 'wavelet-HLL', 'wavelet-LHH', 'wavelet-LHL', 'wavelet-LLH', 'wavelet-LLL']
sub	firstorder	RobustMeanAbsoluteDeviation	['exponential', 'log-sigma-2-0-mm-3D', 'log-sigma-3-0-mm-3D', 'log-sigma-4-0-mm-3D', 'log-sigma-5-0-mm-3D', 'logarithm', 'original', 'square', 'squareroot', 'wavelet-HHH', 'wavelet-HHL', 'wavelet-HLH', 'wavelet-HLL', 'wavelet-LHH', 'wavelet-LHL', 'wavelet-LLH', 'wavelet-LLL']
sub	firstorder	RootMeanSquared	['exponential', 'log-sigma-2-0-mm-3D', 'log-sigma-3-0-mm-3D', 'log-sigma-4-0-mm-3D', 'log-sigma-5-0-mm-3D', 'wavelet-HHH', 'wavelet-HHL', 'wavelet-HLH', 'wavelet-HLL', 'wavelet-LHH', 'wavelet-LHL', 'wavelet-LLH']
sub	firstorder	Skewness	['exponential', 'log-sigma-2-0-mm-3D', 'log-sigma-3-0-mm-3D', 'log-sigma-4-0-mm-3D', 'log-sigma-5-0-mm-3D', 'logarithm', 'original', 'square', 'squareroot', 'wavelet-HHH', 'wavelet-HHL', 'wavelet-HLH', 'wavelet-HLL', 'wavelet-LHH', 'wavelet-LHL', 'wavelet-LLL']
sub	firstorder	TotalEnergy	['exponential', 'log-sigma-2-0-mm-3D', 'log-sigma-3-0-mm-3D', 'log-sigma-4-0-mm-3D', 'log-sigma-5-0-mm-3D', 'logarithm', 'original', 'square', 'squareroot', 'wavelet-HHH', 'wavelet-HHL', 'wavelet-HLH', 'wavelet-HLL', 'wavelet-LHH', 'wavelet-LHL', 'wavelet-LLH', 'wavelet-LLL']
sub	firstorder	Uniformity	['exponential', 'log-sigma-2-0-mm-3D', 'log-sigma-3-0-mm-3D', 'log-sigma-4-0-mm-3D', 'log-sigma-5-0-mm-3D', 'logarithm', 'original', 'square', 'squareroot', 'wavelet-HHH', 'wavelet-HHL', 'wavelet-HLH', 'wavelet-HLL', 'wavelet-LHH', 'wavelet-LHL', 'wavelet-LLH', 'wavelet-LLL']
sub	firstorder	Variance	['exponential', 'log-sigma-2-0-mm-3D', 'log-sigma-3-0-mm-3D', 'log-sigma-4-0-mm-3D', 'log-sigma-5-0-mm-3D', 'logarithm', 'original', 'squareroot', 'wavelet-HHH', 'wavelet-HHL', 'wavelet-HLH', 'wavelet-HLL', 'wavelet-LHH', 'wavelet-LHL', 'wavelet-LLH', 'wavelet-LLL']
sub	glcm	Autocorrelation	['exponential', 'log-sigma-2-0-mm-3D', 'log-sigma-3-0-mm-3D', 'log-sigma-4-0-mm-3D', 'log-sigma-5-0-mm-3D', 'original', 'square', 'squareroot', 'wavelet-HHH', 'wavelet-HHL', 'wavelet-HLH', 'wavelet-HLL', 'wavelet-LHH', 'wavelet-LHL', 'wavelet-LLH', 'wavelet-LLL']
sub	glcm	ClusterProminence	['exponential', 'log-sigma-2-0-mm-3D', 'log-sigma-3-0-mm-3D', 'log-sigma-4-0-mm-3D', 'log-sigma-5-0-mm-3D', 'logarithm', 'original', 'square', 'squareroot', 'wavelet-HHH', 'wavelet-HHL', 'wavelet-HLH', 'wavelet-HLL', 'wavelet-LHH', 'wavelet-LHL', 'wavelet-LLH', 'wavelet-LLL']
sub	glcm	ClusterShade	['exponential', 'log-sigma-2-0-mm-3D', 'log-sigma-3-0-mm-3D', 'log-sigma-4-0-mm-3D', 'log-sigma-5-0-mm-3D', 'logarithm', 'original', 'square', 'squareroot', 'wavelet-HHH', 'wavelet-HHL', 'wavelet-HLH', 'wavelet-HLL', 'wavelet-LHH', 'wavelet-LHL', 'wavelet-LLL']
sub	glcm	ClusterTendency	['exponential', 'log-sigma-2-0-mm-3D', 'log-sigma-3-0-mm-3D', 'log-sigma-4-0-mm-3D', 'log-sigma-5-0-mm-3D', 'logarithm', 'original', 'square', 'squareroot', 'wavelet-HHH', 'wavelet-HHL', 'wavelet-HLH', 'wavelet-HLL', 'wavelet-LHH', 'wavelet-LHL', 'wavelet-LLH', 'wavelet-LLL']
sub	glcm	Contrast	['exponential', 'log-sigma-2-0-mm-3D', 'log-sigma-3-0-mm-3D', 'log-sigma-4-0-mm-3D', 'log-sigma-5-0-mm-3D', 'logarithm', 'original', 'square', 'squareroot', 'wavelet-HHH', 'wavelet-HHL', 'wavelet-HLH', 'wavelet-HLL', 'wavelet-LHH', 'wavelet-LHL', 'wavelet-LLH', 'wavelet-LLL']
sub	glcm	Correlation	['exponential', 'log-sigma-2-0-mm-3D', 'log-sigma-3-0-mm-3D', 'log-sigma-4-0-mm-3D', 'log-sigma-5-0-mm-3D', 'logarithm', 'original', 'square', 'squareroot', 'wavelet-HHH', 'wavelet-HHL', 'wavelet-HLH', 'wavelet-HLL', 'wavelet-LHH', 'wavelet-LHL', 'wavelet-LLL']
sub	glcm	DifferenceAverage	['exponential', 'log-sigma-2-0-mm-3D', 'log-sigma-3-0-mm-3D', 'log-sigma-4-0-mm-3D', 'log-sigma-5-0-mm-3D', 'logarithm', 'original', 'square', 'squareroot', 'wavelet-HHH', 'wavelet-HHL', 'wavelet-HLH', 'wavelet-HLL', 'wavelet-LHH', 'wavelet-LHL', 'wavelet-LLH', 'wavelet-LLL']
sub	glcm	DifferenceEntropy	['exponential', 'log-sigma-2-0-mm-3D', 'log-sigma-3-0-mm-3D', 'log-sigma-4-0-mm-3D', 'log-sigma-5-0-mm-3D', 'logarithm', 'original', 'square', 'squareroot', 'wavelet-HHH', 'wavelet-HHL', 'wavelet-HLH', 'wavelet-HLL', 'wavelet-LHH', 'wavelet-LHL', 'wavelet-LLH', 'wavelet-LLL']
sub	glcm	DifferenceVariance	['exponential', 'log-sigma-2-0-mm-3D', 'log-sigma-3-0-mm-3D', 'log-sigma-4-0-mm-3D', 'log-sigma-5-0-mm-3D', 'logarithm', 'original', 'square', 'squareroot', 'wavelet-HHH', 'wavelet-HHL', 'wavelet-HLH', 'wavelet-HLL', 'wavelet-LHH', 'wavelet-LHL', 'wavelet-LLH', 'wavelet-LLL']
sub	glcm	Id	['exponential', 'log-sigma-2-0-mm-3D', 'log-sigma-3-0-mm-3D', 'log-sigma-4-0-mm-3D', 'log-sigma-5-0-mm-3D', 'logarithm', 'original', 'square', 'squareroot', 'wavelet-HHH', 'wavelet-HHL', 'wavelet-HLH', 'wavelet-HLL', 'wavelet-LHH', 'wavelet-LHL', 'wavelet-LLH', 'wavelet-LLL']
sub	glcm	Idm	['exponential', 'log-sigma-2-0-mm-3D', 'log-sigma-3-0-mm-3D', 'log-sigma-4-0-mm-3D', 'log-sigma-5-0-mm-3D', 'logarithm', 'original', 'square', 'squareroot', 'wavelet-HHH', 'wavelet-HHL', 'wavelet-HLH', 'wavelet-HLL', 'wavelet-LHH', 'wavelet-LHL', 'wavelet-LLH', 'wavelet-LLL']
sub	glcm	Idmn	['exponential', 'log-sigma-2-0-mm-3D', 'log-sigma-3-0-mm-3D', 'log-sigma-4-0-mm-3D', 'log-sigma-5-0-mm-3D', 'logarithm', 'original', 'square', 'squareroot', 'wavelet-HHH', 'wavelet-HHL', 'wavelet-HLH', 'wavelet-HLL', 'wavelet-LHH', 'wavelet-LHL', 'wavelet-LLH', 'wavelet-LLL']
sub	glcm	Idn	['exponential', 'log-sigma-2-0-mm-3D', 'log-sigma-3-0-mm-3D', 'log-sigma-4-0-mm-3D', 'log-sigma-5-0-mm-3D', 'logarithm', 'original', 'square', 'squareroot', 'wavelet-HHH', 'wavelet-HHL', 'wavelet-HLH', 'wavelet-HLL', 'wavelet-LHH', 'wavelet-LHL', 'wavelet-LLH', 'wavelet-LLL']
sub	glcm	Imc1	['exponential', 'log-sigma-2-0-mm-3D', 'log-sigma-3-0-mm-3D', 'log-sigma-4-0-mm-3D', 'log-sigma-5-0-mm-3D', 'logarithm', 'original', 'square', 'squareroot', 'wavelet-HHH', 'wavelet-HHL', 'wavelet-HLH', 'wavelet-HLL', 'wavelet-LHH', 'wavelet-LHL', 'wavelet-LLH', 'wavelet-LLL']
sub	glcm	Imc2	['exponential', 'log-sigma-2-0-mm-3D', 'log-sigma-3-0-mm-3D', 'log-sigma-4-0-mm-3D', 'log-sigma-5-0-mm-3D', 'logarithm', 'original', 'square', 'squareroot', 'wavelet-HHH', 'wavelet-HHL', 'wavelet-HLH', 'wavelet-HLL', 'wavelet-LHH', 'wavelet-LHL', 'wavelet-LLH', 'wavelet-LLL']
sub	glcm	InverseVariance	['exponential', 'log-sigma-2-0-mm-3D', 'log-sigma-3-0-mm-3D', 'log-sigma-4-0-mm-3D', 'log-sigma-5-0-mm-3D', 'logarithm', 'original', 'square', 'squareroot', 'wavelet-HHH', 'wavelet-HHL', 'wavelet-HLH', 'wavelet-HLL', 'wavelet-LHH', 'wavelet-LHL', 'wavelet-LLH', 'wavelet-LLL']
sub	glcm	JointAverage	['exponential', 'log-sigma-2-0-mm-3D', 'log-sigma-3-0-mm-3D', 'log-sigma-4-0-mm-3D', 'log-sigma-5-0-mm-3D', 'logarithm', 'original', 'square', 'squareroot', 'wavelet-HHH', 'wavelet-HHL', 'wavelet-HLH', 'wavelet-HLL', 'wavelet-LHH', 'wavelet-LHL', 'wavelet-LLH', 'wavelet-LLL']
sub	glcm	JointEnergy	['exponential', 'log-sigma-2-0-mm-3D', 'log-sigma-3-0-mm-3D', 'log-sigma-4-0-mm-3D', 'log-sigma-5-0-mm-3D', 'logarithm', 'original', 'square', 'squareroot', 'wavelet-HHH', 'wavelet-HHL', 'wavelet-HLH', 'wavelet-HLL', 'wavelet-LHH', 'wavelet-LHL', 'wavelet-LLH', 'wavelet-LLL']
sub	glcm	JointEntropy	['exponential', 'log-sigma-2-0-mm-3D', 'log-sigma-3-0-mm-3D', 'log-sigma-4-0-mm-3D', 'log-sigma-5-0-mm-3D', 'logarithm', 'original', 'square', 'squareroot', 'wavelet-HHH', 'wavelet-HHL', 'wavelet-HLH', 'wavelet-HLL', 'wavelet-LHH', 'wavelet-LHL', 'wavelet-LLH', 'wavelet-LLL']
sub	glcm	MaximumProbability	['exponential', 'log-sigma-2-0-mm-3D', 'log-sigma-3-0-mm-3D', 'log-sigma-4-0-mm-3D', 'log-sigma-5-0-mm-3D', 'logarithm', 'original', 'square', 'squareroot', 'wavelet-HHH', 'wavelet-HHL', 'wavelet-HLH', 'wavelet-HLL', 'wavelet-LHH', 'wavelet-LHL', 'wavelet-LLH', 'wavelet-LLL']
sub	glcm	SumEntropy	['exponential', 'log-sigma-2-0-mm-3D', 'log-sigma-3-0-mm-3D', 'log-sigma-4-0-mm-3D', 'log-sigma-5-0-mm-3D', 'logarithm', 'original', 'square', 'squareroot', 'wavelet-HHH', 'wavelet-HHL', 'wavelet-HLH', 'wavelet-HLL', 'wavelet-LHH', 'wavelet-LHL', 'wavelet-LLH', 'wavelet-LLL']
sub	glcm	SumSquares	['exponential', 'log-sigma-2-0-mm-3D', 'log-sigma-3-0-mm-3D', 'log-sigma-4-0-mm-3D', 'log-sigma-5-0-mm-3D', 'logarithm', 'original', 'square', 'squareroot', 'wavelet-HHH', 'wavelet-HHL', 'wavelet-HLH', 'wavelet-HLL', 'wavelet-LHH', 'wavelet-LHL', 'wavelet-LLH', 'wavelet-LLL']
sub	glrlm	GrayLevelNonUniformity	['exponential', 'log-sigma-2-0-mm-3D', 'log-sigma-3-0-mm-3D', 'log-sigma-4-0-mm-3D', 'log-sigma-5-0-mm-3D', 'logarithm', 'original', 'square', 'squareroot', 'wavelet-HHH', 'wavelet-HHL', 'wavelet-HLH', 'wavelet-HLL', 'wavelet-LHH', 'wavelet-LHL', 'wavelet-LLH', 'wavelet-LLL']
sub	glrlm	GrayLevelNonUniformityNormalized	['exponential', 'log-sigma-2-0-mm-3D', 'log-sigma-3-0-mm-3D', 'log-sigma-4-0-mm-3D', 'log-sigma-5-0-mm-3D', 'logarithm', 'original', 'square', 'squareroot', 'wavelet-HHH', 'wavelet-HHL', 'wavelet-HLH', 'wavelet-HLL', 'wavelet-LHH', 'wavelet-LHL', 'wavelet-LLH', 'wavelet-LLL']
sub	glrlm	GrayLevelVariance	['exponential', 'log-sigma-2-0-mm-3D', 'log-sigma-3-0-mm-3D', 'log-sigma-4-0-mm-3D', 'log-sigma-5-0-mm-3D', 'logarithm', 'original', 'square', 'squareroot', 'wavelet-HHH', 'wavelet-HHL', 'wavelet-HLH', 'wavelet-HLL', 'wavelet-LHH', 'wavelet-LHL', 'wavelet-LLH', 'wavelet-LLL']
sub	glrlm	HighGrayLevelRunEmphasis	['exponential', 'log-sigma-2-0-mm-3D', 'log-sigma-3-0-mm-3D', 'log-sigma-4-0-mm-3D', 'log-sigma-5-0-mm-3D', 'original', 'square', 'squareroot', 'wavelet-HHH', 'wavelet-HHL', 'wavelet-HLH', 'wavelet-HLL', 'wavelet-LHH', 'wavelet-LHL', 'wavelet-LLH', 'wavelet-LLL']
sub	glrlm	LongRunEmphasis	['exponential', 'log-sigma-2-0-mm-3D', 'log-sigma-3-0-mm-3D', 'log-sigma-4-0-mm-3D', 'log-sigma-5-0-mm-3D', 'logarithm', 'original', 'square', 'squareroot', 'wavelet-HHH', 'wavelet-HHL', 'wavelet-HLH', 'wavelet-HLL', 'wavelet-LHH', 'wavelet-LHL', 'wavelet-LLH', 'wavelet-LLL']
sub	glrlm	LongRunHighGrayLevelEmphasis	['exponential', 'log-sigma-2-0-mm-3D', 'log-sigma-3-0-mm-3D', 'log-sigma-4-0-mm-3D', 'log-sigma-5-0-mm-3D', 'squareroot', 'wavelet-HHH', 'wavelet-HHL', 'wavelet-HLH', 'wavelet-HLL', 'wavelet-LHH', 'wavelet-LHL', 'wavelet-LLH', 'wavelet-LLL']
sub	glrlm	LongRunLowGrayLevelEmphasis	['exponential', 'log-sigma-2-0-mm-3D', 'log-sigma-3-0-mm-3D', 'log-sigma-4-0-mm-3D', 'log-sigma-5-0-mm-3D', 'logarithm', 'original', 'square', 'squareroot', 'wavelet-HHH', 'wavelet-HHL', 'wavelet-HLH', 'wavelet-HLL', 'wavelet-LHH', 'wavelet-LHL', 'wavelet-LLH', 'wavelet-LLL']
sub	glrlm	LowGrayLevelRunEmphasis	['exponential', 'log-sigma-2-0-mm-3D', 'log-sigma-3-0-mm-3D', 'log-sigma-4-0-mm-3D', 'log-sigma-5-0-mm-3D', 'logarithm', 'original', 'square', 'squareroot', 'wavelet-HHH', 'wavelet-HHL', 'wavelet-HLH', 'wavelet-HLL', 'wavelet-LHH', 'wavelet-LHL', 'wavelet-LLH', 'wavelet-LLL']
sub	glrlm	RunEntropy	['exponential', 'log-sigma-2-0-mm-3D', 'log-sigma-3-0-mm-3D', 'log-sigma-4-0-mm-3D', 'log-sigma-5-0-mm-3D', 'logarithm', 'original', 'square', 'squareroot', 'wavelet-HHH', 'wavelet-HHL', 'wavelet-HLH', 'wavelet-HLL', 'wavelet-LHH', 'wavelet-LHL', 'wavelet-LLH', 'wavelet-LLL']
sub	glrlm	RunLengthNonUniformity	['exponential', 'log-sigma-2-0-mm-3D', 'log-sigma-3-0-mm-3D', 'log-sigma-4-0-mm-3D', 'log-sigma-5-0-mm-3D', 'logarithm', 'original', 'square', 'squareroot', 'wavelet-HHH', 'wavelet-HHL', 'wavelet-HLH', 'wavelet-HLL', 'wavelet-LHH', 'wavelet-LHL', 'wavelet-LLH', 'wavelet-LLL']
sub	glrlm	RunLengthNonUniformityNormalized	['exponential', 'log-sigma-2-0-mm-3D', 'log-sigma-3-0-mm-3D', 'log-sigma-4-0-mm-3D', 'log-sigma-5-0-mm-3D', 'logarithm', 'original', 'square', 'squareroot', 'wavelet-HHH', 'wavelet-HHL', 'wavelet-HLH', 'wavelet-HLL', 'wavelet-LHH', 'wavelet-LHL', 'wavelet-LLH', 'wavelet-LLL']
sub	glrlm	RunPercentage	['exponential', 'log-sigma-2-0-mm-3D', 'log-sigma-3-0-mm-3D', 'log-sigma-4-0-mm-3D', 'log-sigma-5-0-mm-3D', 'logarithm', 'original', 'square', 'squareroot', 'wavelet-HHH', 'wavelet-HHL', 'wavelet-HLH', 'wavelet-HLL', 'wavelet-LHH', 'wavelet-LHL', 'wavelet-LLH', 'wavelet-LLL']
sub	glrlm	RunVariance	['exponential', 'log-sigma-2-0-mm-3D', 'log-sigma-3-0-mm-3D', 'log-sigma-4-0-mm-3D', 'log-sigma-5-0-mm-3D', 'logarithm', 'original', 'square', 'squareroot', 'wavelet-HHH', 'wavelet-HHL', 'wavelet-HLH', 'wavelet-HLL', 'wavelet-LHH', 'wavelet-LHL', 'wavelet-LLH', 'wavelet-LLL']
sub	glrlm	ShortRunEmphasis	['exponential', 'log-sigma-2-0-mm-3D', 'log-sigma-3-0-mm-3D', 'log-sigma-4-0-mm-3D', 'log-sigma-5-0-mm-3D', 'logarithm', 'original', 'square', 'squareroot', 'wavelet-HHH', 'wavelet-HHL', 'wavelet-HLH', 'wavelet-HLL', 'wavelet-LHH', 'wavelet-LHL', 'wavelet-LLH', 'wavelet-LLL']
sub	glrlm	ShortRunHighGrayLevelEmphasis	['exponential', 'log-sigma-2-0-mm-3D', 'log-sigma-3-0-mm-3D', 'log-sigma-4-0-mm-3D', 'log-sigma-5-0-mm-3D', 'original', 'square', 'squareroot', 'wavelet-HHH', 'wavelet-HHL', 'wavelet-HLH', 'wavelet-HLL', 'wavelet-LHH', 'wavelet-LHL', 'wavelet-LLH', 'wavelet-LLL']
sub	glrlm	ShortRunLowGrayLevelEmphasis	['exponential', 'log-sigma-2-0-mm-3D', 'log-sigma-3-0-mm-3D', 'log-sigma-4-0-mm-3D', 'log-sigma-5-0-mm-3D', 'logarithm', 'original', 'square', 'squareroot', 'wavelet-HHH', 'wavelet-HHL', 'wavelet-HLH', 'wavelet-HLL', 'wavelet-LHH', 'wavelet-LHL', 'wavelet-LLH', 'wavelet-LLL']
sub	glszm	GrayLevelNonUniformity	['exponential', 'log-sigma-2-0-mm-3D', 'log-sigma-3-0-mm-3D', 'log-sigma-4-0-mm-3D', 'log-sigma-5-0-mm-3D', 'logarithm', 'original', 'square', 'squareroot', 'wavelet-HHH', 'wavelet-HHL', 'wavelet-HLH', 'wavelet-HLL', 'wavelet-LHH', 'wavelet-LHL', 'wavelet-LLH', 'wavelet-LLL']
sub	glszm	GrayLevelNonUniformityNormalized	['exponential', 'log-sigma-2-0-mm-3D', 'log-sigma-3-0-mm-3D', 'log-sigma-4-0-mm-3D', 'log-sigma-5-0-mm-3D', 'logarithm', 'original', 'square', 'squareroot', 'wavelet-HHH', 'wavelet-HHL', 'wavelet-HLH', 'wavelet-HLL', 'wavelet-LHH', 'wavelet-LHL', 'wavelet-LLH', 'wavelet-LLL']
sub	glszm	GrayLevelVariance	['exponential', 'log-sigma-2-0-mm-3D', 'log-sigma-3-0-mm-3D', 'log-sigma-4-0-mm-3D', 'log-sigma-5-0-mm-3D', 'logarithm', 'original', 'square', 'squareroot', 'wavelet-HHH', 'wavelet-HHL', 'wavelet-HLH', 'wavelet-HLL', 'wavelet-LHH', 'wavelet-LHL', 'wavelet-LLH', 'wavelet-LLL']
sub	glszm	HighGrayLevelZoneEmphasis	['exponential', 'log-sigma-2-0-mm-3D', 'log-sigma-3-0-mm-3D', 'log-sigma-4-0-mm-3D', 'log-sigma-5-0-mm-3D', 'original', 'square', 'squareroot', 'wavelet-HHH', 'wavelet-HHL', 'wavelet-HLH', 'wavelet-HLL', 'wavelet-LHH', 'wavelet-LHL', 'wavelet-LLH', 'wavelet-LLL']
sub	glszm	LargeAreaEmphasis	['exponential', 'log-sigma-2-0-mm-3D', 'log-sigma-3-0-mm-3D', 'log-sigma-4-0-mm-3D', 'log-sigma-5-0-mm-3D', 'logarithm', 'original', 'square', 'squareroot', 'wavelet-HHH', 'wavelet-HHL', 'wavelet-HLH', 'wavelet-HLL', 'wavelet-LHH', 'wavelet-LHL', 'wavelet-LLH', 'wavelet-LLL']
sub	glszm	LargeAreaHighGrayLevelEmphasis	['exponential', 'log-sigma-2-0-mm-3D', 'log-sigma-3-0-mm-3D', 'log-sigma-4-0-mm-3D', 'log-sigma-5-0-mm-3D', 'logarithm', 'original', 'square', 'squareroot', 'wavelet-HHH', 'wavelet-HHL', 'wavelet-HLH', 'wavelet-HLL', 'wavelet-LHH', 'wavelet-LHL', 'wavelet-LLH', 'wavelet-LLL']
sub	glszm	LargeAreaLowGrayLevelEmphasis	['exponential', 'log-sigma-2-0-mm-3D', 'log-sigma-3-0-mm-3D', 'log-sigma-4-0-mm-3D', 'log-sigma-5-0-mm-3D', 'logarithm', 'original', 'square', 'squareroot', 'wavelet-HHH', 'wavelet-HHL', 'wavelet-HLH', 'wavelet-HLL', 'wavelet-LHH', 'wavelet-LHL', 'wavelet-LLH', 'wavelet-LLL']
sub	glszm	LowGrayLevelZoneEmphasis	['exponential', 'log-sigma-2-0-mm-3D', 'log-sigma-3-0-mm-3D', 'log-sigma-4-0-mm-3D', 'log-sigma-5-0-mm-3D', 'logarithm', 'original', 'square', 'squareroot', 'wavelet-HHH', 'wavelet-HHL', 'wavelet-HLH', 'wavelet-HLL', 'wavelet-LHH', 'wavelet-LHL', 'wavelet-LLH', 'wavelet-LLL']
sub	glszm	SizeZoneNonUniformity	['exponential', 'log-sigma-2-0-mm-3D', 'log-sigma-3-0-mm-3D', 'log-sigma-4-0-mm-3D', 'log-sigma-5-0-mm-3D', 'logarithm', 'original', 'square', 'squareroot', 'wavelet-HHH', 'wavelet-HHL', 'wavelet-HLH', 'wavelet-HLL', 'wavelet-LHH', 'wavelet-LHL', 'wavelet-LLH', 'wavelet-LLL']
sub	glszm	SizeZoneNonUniformityNormalized	['log-sigma-2-0-mm-3D', 'log-sigma-3-0-mm-3D', 'log-sigma-4-0-mm-3D', 'log-sigma-5-0-mm-3D', 'wavelet-HHH', 'wavelet-HHL', 'wavelet-HLH', 'wavelet-HLL', 'wavelet-LHH', 'wavelet-LHL', 'wavelet-LLH', 'wavelet-LLL']
sub	glszm	SmallAreaEmphasis	['exponential', 'log-sigma-2-0-mm-3D', 'log-sigma-3-0-mm-3D', 'log-sigma-4-0-mm-3D', 'log-sigma-5-0-mm-3D', 'logarithm', 'original', 'square', 'squareroot', 'wavelet-HHH', 'wavelet-HHL', 'wavelet-HLH', 'wavelet-HLL', 'wavelet-LHH', 'wavelet-LHL', 'wavelet-LLH', 'wavelet-LLL']
sub	glszm	SmallAreaHighGrayLevelEmphasis	['exponential', 'log-sigma-2-0-mm-3D', 'log-sigma-3-0-mm-3D', 'log-sigma-4-0-mm-3D', 'log-sigma-5-0-mm-3D', 'original', 'square', 'squareroot', 'wavelet-HHH', 'wavelet-HHL', 'wavelet-HLH', 'wavelet-HLL', 'wavelet-LHH', 'wavelet-LHL', 'wavelet-LLH', 'wavelet-LLL']
sub	glszm	SmallAreaLowGrayLevelEmphasis	['exponential', 'log-sigma-2-0-mm-3D', 'log-sigma-3-0-mm-3D', 'log-sigma-4-0-mm-3D', 'log-sigma-5-0-mm-3D', 'logarithm', 'original', 'square', 'squareroot', 'wavelet-HHH', 'wavelet-HHL', 'wavelet-HLH', 'wavelet-HLL', 'wavelet-LHH', 'wavelet-LHL', 'wavelet-LLH', 'wavelet-LLL']
sub	glszm	ZoneEntropy	['exponential', 'log-sigma-2-0-mm-3D', 'log-sigma-3-0-mm-3D', 'log-sigma-4-0-mm-3D', 'log-sigma-5-0-mm-3D', 'wavelet-HHH', 'wavelet-HHL', 'wavelet-HLH', 'wavelet-HLL', 'wavelet-LHH', 'wavelet-LHL', 'wavelet-LLH', 'wavelet-LLL']
sub	glszm	ZonePercentage	['exponential', 'log-sigma-2-0-mm-3D', 'log-sigma-3-0-mm-3D', 'log-sigma-4-0-mm-3D', 'log-sigma-5-0-mm-3D', 'logarithm', 'original', 'square', 'squareroot', 'wavelet-HHH', 'wavelet-HHL', 'wavelet-HLH', 'wavelet-HLL', 'wavelet-LHH', 'wavelet-LHL', 'wavelet-LLH', 'wavelet-LLL']
sub	glszm	ZoneVariance	['exponential', 'log-sigma-2-0-mm-3D', 'log-sigma-3-0-mm-3D', 'log-sigma-4-0-mm-3D', 'log-sigma-5-0-mm-3D', 'logarithm', 'original', 'square', 'squareroot', 'wavelet-HHH', 'wavelet-HHL', 'wavelet-HLH', 'wavelet-HLL', 'wavelet-LHH', 'wavelet-LHL', 'wavelet-LLH', 'wavelet-LLL']
